# Supplementary material for: L1 retrotransposons exploit RNA m6A modification as an evolutionary driving force
Source: Nat Commun. 2021 Feb 9;12:880. doi: 10.1038/s41467-021-21197-1 (PMC7873242; doi:10.1038/s41467-021-21197-1)
Supplement: Supplementary file 3 — Supplementary Data 1 [file 41467_2021_21197_MOESM3_ESM.xlsx]

## Sheet: HS-L1s
Supplementary Data 1. The 443 full-length L1 elements in the human genome
Numbers	Locus ID	Position ( hg19 )	Subfamily
1	SY101	chr1:237238252-237244898	L1HS-Ta1
2	SY105	chr1:86392436-86399103	L1HS-Ta1
3	SY106	chr1:67544261-67550912	L1HS-Ta1
4	SY12	chr1:105386154-105392803	L1HS-Ta1
5	SY130	chr2:153863968-153870624	L1HS-Ta1
6	SY170	chr2:170104820-170111466	L1HS-Ta1
7	SY215	chr2:11135926-11142577	L1HS-Ta1
8	SY216	chr2:4780986-4787649	L1HS-Ta1
9	SY228	chr2:176346383-176353036	L1HS-Ta1
10	SY250	chr2:144618216-144624866	L1HS-Ta1
11	SY301	chr2:197769995-197776657	L1HS-Ta1
12	SY318	chr3:116078537-116085185	L1HS-Ta1
13	SY337	chr3:158812844-158819497	L1HS-Ta1
14	SY364	chr3:4004451-4011100	L1HS-Ta1
15	SY391	chr3:89509679-89516320	L1HS-Ta1
16	SY401	chr3:132664540-132671192	L1HS-Ta1
17	SY434	chr3:108918407-108925051	L1HS-Ta1
18	SY501	chr4:137214354-137221016	L1HS-Ta1
19	SY528	chr4:107491870-107498545	L1HS-Ta1
20	SY547	chr4:94559156-94565805	L1HS-Ta1
21	SY552	chr4:14756427-14763110	L1HS-Ta1
22	SY560	chr4:80858559-80865209	L1HS-Ta1
23	SY571	chr4:167676726-167683358	L1HS-Ta1
24	SY634	chr4:80887763-80894391	L1HS-Ta1
25	SY689	chr5:103853989-103860636	L1HS-Ta1
26	SY764	chr5:108594776-108601422	L1HS-Ta1
27	SY808	chr5:34147635-34154269	L1HS-Ta1
28	SY817	chr5:172829495-172836146	L1HS-Ta1
29	SY852	chr6:24811592-24818256	L1HS-Ta1
30	SY876	chr6:113024639-113031239	L1HS-Ta1
31	SY928	chr6:133341535-133348198	L1HS-Ta1
32	SY963	chr7:110883271-110889915	L1HS-Ta1
33	SY972	chr7:113415877-113422522	L1HS-Ta1
34	SY974	chr7:65751504-65758184	L1HS-Ta1
35	SY992	chr7:25081168-25087825	L1HS-Ta1
36	SY1003	chr7:30478550-30485215	L1HS-Ta1
37	SY1019	chr7:141620172-141626822	L1HS-Ta1
38	SY1094	chr8:73787476-73794132	L1HS-Ta1
39	SY1100	chr8:126594823-126601435	L1HS-Ta1
40	SY1178	chr9:92911574-92918237	L1HS-Ta1
41	SY1225	chr9:46439348-46446429	L1HS-Ta1
42	SY1261	chr10:107136798-107143452	L1HS-Ta1
43	SY1301	chr10:5287001-5293638	L1HS-Ta1
44	SY1302	chr10:6411277-6417943	L1HS-Ta1
45	SY1332	chr11:93153846-93160497	L1HS-Ta1
46	SY1333	chr11:78388520-78395157	L1HS-Ta1
47	SY1363	chr11:92869485-92876150	L1HS-Ta1
48	SY1399	chr11:95169071-95175723	L1HS-Ta1
49	SY1402	chr11:125406189-125412840	L1HS-Ta1
50	SY1407	chr11:36572855-36579503	L1HS-Ta1
51	SY1424	chr12:70166883-70173537	L1HS-Ta1
52	SY1434	chr12:126783218-126789913	L1HS-Ta1
53	SY1691	chr16:83670540-83677210	L1HS-Ta1
54	SY1860	chr22:29058951-29065591	L1HS-Ta1
55	SY1893	chrX:56722003-56728671	L1HS-Ta1
56	SY1907	chrX:11725053-11731700	L1HS-Ta1
57	SY1917	chrX:118569122-118575995	L1HS-Ta1
58	SY1930	chrX:81096345-81102991	L1HS-Ta1
59	SY1953	chrX:54144826-54151507	L1HS-Ta1
60	SY24	chr1:196188203-196194846	L1HS-Ta0
61	SY53	chr1:87144469-87151111	L1HS-Ta0
62	SY160	chr2:130439566-130444913	L1HS-Ta0
63	SY243	chr2:16774656-16781341	L1HS-Ta0
64	SY252	chr2:178837487-178844123	L1HS-Ta0
65	SY309	chr3:46824345-46830978	L1HS-Ta0
66	SY426	chr3:26439207-26445852	L1HS-Ta0
67	SY475	chr4:79268818-79275495	L1HS-Ta0
68	SY488	chr4:170436354-170442997	L1HS-Ta0
69	SY568	chr4:120869546-120876224	L1HS-Ta0
70	SY570	chr4:59944257-59950896	L1HS-Ta0
71	SY594	chr4:62805343-62811993	L1HS-Ta0
72	SY603	chr4:80625614-80632058	L1HS-Ta0
73	SY641	chr4:79026583-79033226	L1HS-Ta0
74	SY763	chr5:85806123-85812857	L1HS-Ta0
75	SY788	chr5:155488640-155495292	L1HS-Ta0
76	SY830	chr6:73698080-73704726	L1HS-Ta0
77	SY842	chr6:2417721-2424354	L1HS-Ta0
78	SY905	chr6:94575158-94581818	L1HS-Ta0
79	SY1154	chr8:26970813-26977465	L1HS-Ta0
80	SY1299	chr10:107534977-107541622	L1HS-Ta0
81	SY1343	chr11:31336876-31343544	L1HS-Ta0
82	SY1401	chr11:90699111-90706000	L1HS-Ta0
83	SY1447	chr12:44501699-44508349	L1HS-Ta0
84	SY1477	chr12:55489724-55496381	L1HS-Ta0
85	SY1478	chr12:3608026-3614711	L1HS-Ta0
86	SY1508	chr13:31876141-31882806	L1HS-Ta0
87	SY1611	chr14:63583122-63589769	L1HS-Ta0
88	SY1618	chr14:48655973-48662638	L1HS-Ta0
89	SY1674	chr16:16934060-16940729	L1HS-Ta0
90	SY1824	chr20:7096494-7103158	L1HS-Ta0
91	SY1828	chr20:12781357-12788007	L1HS-Ta0
92	SY1892	chrX:150498477-150505131	L1HS-Ta0
93	SY1897	chrX:154745374-154752028	L1HS-Ta0
94	SY1918	chrX:75543069-75549465	L1HS-Ta0
95	SY1980	chrX:105712206-105718864	L1HS-Ta0
96	SY100	chr1:166211968-166218639	L1HS-Ta0
97	SY1944	chrX:49783769-49790691	L1HS-Ta0
98	SY19	chr1:237182442-237189108	L1HS-PreTa
99	SY21	chr1:180835635-180842304	L1HS-PreTa
100	SY25	chr1:86213890-86220548	L1HS-PreTa
101	SY51	chr1:184814431-184821080	L1HS-PreTa
102	SY70	chr1:35031360-35038015	L1HS-PreTa
103	SY82	chr1:193686674-193693338	L1HS-PreTa
104	SY83	chr1:69199468-69206131	L1HS-PreTa
105	SY112	chr1:119394640-119401317	L1HS-PreTa
106	SY163	chr2:181698078-181704730	L1HS-PreTa
107	SY218	chr2:36339340-36345996	L1HS-PreTa
108	SY256	chr2:148945995-148952657	L1HS-PreTa
109	SY260	chr2:158422541-158429203	L1HS-PreTa
110	SY264	chr2:103182503-103189165	L1HS-PreTa
111	SY267	chr2:194076836-194083489	L1HS-PreTa
112	SY290	chr2:71638270-71644936	L1HS-PreTa
113	SY296	chr2:126935307-126941947	L1HS-PreTa
114	SY310	chr3:77812522-77819138	L1HS-PreTa
115	SY358	chr3:54428045-54434664	L1HS-PreTa
116	SY396	chr3:4957971-4964612	L1HS-PreTa
117	SY410	chr3:136682223-136688899	L1HS-PreTa
118	SY424	chr3:157737160-157743815	L1HS-PreTa
119	SY444	chr3:162954421-162961058	L1HS-PreTa
120	SY454	chr4:53682308-53688967	L1HS-PreTa
121	SY572	chr4:63592361-63599017	L1HS-PreTa
122	SY625	chr4:190057700-190064573	L1HS-PreTa
123	SY662	chr5:104848634-104855288	L1HS-PreTa
124	SY676	chr5:152450211-152456883	L1HS-PreTa
125	SY694	chr5:110637613-110644264	L1HS-PreTa
126	SY717	chr5:145988727-145995398	L1HS-PreTa
127	SY751	chr5:119020153-119026822	L1HS-PreTa
128	SY795	chr5:160136307-160142962	L1HS-PreTa
129	SY804	chr5:132918666-132925291	L1HS-PreTa
130	SY840	chr6:84043336-84050010	L1HS-PreTa
131	SY887	chr6:156645808-156652457	L1HS-PreTa
132	SY908	chr6:156354951-156361600	L1HS-PreTa
133	SY943	chr7:140761495-140768157	L1HS-PreTa
134	SY985	chr7:93416638-93423305	L1HS-PreTa
135	SY993	chr7:147539350-147546029	L1HS-PreTa
136	SY1021	chr7:62608896-62615549	L1HS-PreTa
137	SY1071	chr8:89697615-89704284	L1HS-PreTa
138	SY1095	chr8:136887795-136894447	L1HS-PreTa
139	SY1177	chr9:85664150-85670822	L1HS-PreTa
140	SY1369	chr11:85035483-85042153	L1HS-PreTa
141	SY1419	chr11:87050765-87057416	L1HS-PreTa
142	SY1431	chr12:39193263-39199902	L1HS-PreTa
143	SY1443	chr12:51956102-51962758	L1HS-PreTa
144	SY1460	chr12:55182043-55188706	L1HS-PreTa
145	SY1510	chr13:49039365-49046020	L1HS-PreTa
146	SY1527	chr13:98319345-98326033	L1HS-PreTa
147	SY1551	chr13:77186650-77193302	L1HS-PreTa
148	SY1560	chr13:93337502-93344162	L1HS-PreTa
149	SY1590	chr14:45173979-45180636	L1HS-PreTa
150	SY1609	chr14:61521504-61528176	L1HS-PreTa
151	SY1621	chr14:63002253-63008897	L1HS-PreTa
152	SY1704	chr16:68617057-68623724	L1HS-PreTa
153	SY1725	chr17:64592389-64599026	L1HS-PreTa
154	SY1729	chr17:9518983-9525636	L1HS-PreTa
155	SY1733	chr17:68540633-68547286	L1HS-PreTa
156	SY1906	chrX:82797090-82803743	L1HS-PreTa
157	SY1911	chrX:82314293-82320956	L1HS-PreTa
158	SY1921	chrX:26331357-26338870	L1HS-PreTa
159	SY261	chr2:237291982-237298642	L1HS-1A
160	SY284	chr2:205855499-205862148	L1HS-1A
161	SY398	chr3:63197088-63203701	L1HS-1A
162	SY452	chr4:100921387-100928028	L1HS-1A
163	SY529	chr4:147270863-147277522	L1HS-1A
164	SY657	chr4:56485015-56491656	L1HS-1A
165	SY1939	chrX:28224595-28231199	L1HS-1A
166	SY43	chr1:176224885-176231563	L1HS-1B
167	SY90	chr1:72353574-72360237	L1HS-1B
168	SY94	chr1:94256158-94262252	L1HS-1B
169	SY188	chr2:60310488-60317132	L1HS-1B
170	SY204	chr2:124897042-124903724	L1HS-1B
171	SY294	chr2:119653030-119659680	L1HS-1B
172	SY321	chr3:34454321-34460977	L1HS-1B
173	SY353	chr3:18971660-18978341	L1HS-1B
174	SY357	chr3:136197611-136204268	L1HS-1B
175	SY489	chr4:27376990-27383653	L1HS-1B
176	SY558	chr4:48053677-48060313	L1HS-1B
177	SY699	chr5:39787438-39794103	L1HS-1B
178	SY748	chr5:74937744-74944408	L1HS-1B
179	SY927	chr6:116280879-116287553	L1HS-1B
180	SY1074	chr8:96564186-96570805	L1HS-1B
181	SY1102	chr8:40289393-40296498	L1HS-1B
182	SY1113	chr8:8328061-8334724	L1HS-1B
183	SY1144	chr8:4711609-4718244	L1HS-1B
184	SY1265	chr10:15957424-15964074	L1HS-1B
185	SY1471	chr12:92707458-92714100	L1HS-1B
186	SY1548	chr13:52843473-52850104	L1HS-1B
187	SY1575	chr14:52261010-52267673	L1HS-1B
188	SY1620	chr14:58498946-58505592	L1HS-1B
189	SY1630	chr15:44543868-44550583	L1HS-1B
190	SY1696	chr16:73857980-73864642	L1HS-1B
191	SY1874	chrX:23256320-23262993	L1HS-1B
192	SY334	chr3:58799740-58808622	L1PA2-1Da
193	SY3	chr1:58734354-58741022	L1PA2-1B
194	SY84	chr1:60113119-60119765	L1PA2-1B
195	SY48	chr1:58591820-58598474	L1PA2-1B
196	SY49	chr1:178283628-178290262	L1PA2-1B
197	SY60	chr1:149052458-149059110	L1PA2-1B
198	SY189	chr2:43887277-43893954	L1PA2-1B
199	SY248	chr2:143763300-143769947	L1PA2-1B
200	SY328	chr3:102938978-102945620	L1PA2-1B
201	SY342	chr3:137352247-137358885	L1PA2-1B
202	SY394	chr3:145645247-145651880	L1PA2-1B
203	SY407	chr3:154836923-154843536	L1PA2-1B
204	SY416	chr3:75168698-75175344	L1PA2-1B
205	SY744	chr5:21107212-21113881	L1PA2-1B
206	SY848	chr6:113133909-113140547	L1PA2-1B
207	SY1182	chr9:22348509-22355184	L1PA2-1B
208	SY1233	chr9:108338134-108344789	L1PA2-1B
209	SY1280	chr10:127633492-127640122	L1PA2-1B
210	SY1284	chr10:22412519-22419183	L1PA2-1B
211	SY1308	chr10:79847899-79854533	L1PA2-1B
212	SY1349	chr11:22037254-22043874	L1PA2-1B
213	SY1480	chr12:42060096-42066131	L1PA2-1B
214	SY1511	chr13:46218847-46225498	L1PA2-1B
215	SY1525	chr13:42998705-43005355	L1PA2-1B
216	SY1579	chr14:30832431-30839073	L1PA2-1B
217	SY1631	chr15:85976884-85983527	L1PA2-1B
218	SY1680	chr16:75855536-75862190	L1PA2-1B
219	SY1829	chr20:110290-116952	L1PA2-1B
220	SY1838	chr21:16299095-16305737	L1PA2-1B
221	SY68	chr1:69388861-69395495	L1PA2-1B
222	SY698	chr5:130067469-130074150	L1PA2-1B
223	SY1492	chr13:101350018-101356714	L1PA2-1B
224	SY777	chr5:25113552-25120188	L1PA2-1B
225	SY1004	chr7:111085462-111092082	L1PA2-1B
226	SY531	chr4:138417125-138423741	L1PA2-1C
227	SY683	chr5:42734686-42741175	L1PA2-1C
228	SY701	chr5:57847782-57854425	L1PA2-1C
229	SY843	chr6:9965984-9972602	L1PA2-1C
230	SY866	chr6:89934684-89941335	L1PA2-1C
231	SY885	chr6:45636777-45643456	L1PA2-1C
232	SY1231	chr9:14663680-14670345	L1PA2-1C
233	SY1668	chr15:73800466-73807129	L1PA2-1C
234	SY1670	chr15:58417622-58424266	L1PA2-1C
235	SY1720	chr17:32619158-32625786	L1PA2-1C
236	SY1014	chr7:110346753-110353417	L1PA2-1C
237	SY26	chr1:88807210-88813875	L1PA2-1C
238	SY73	chr1:174202112-174208740	L1PA2-1C
239	SY404	chr3:75140811-75147483	L1PA2-1C
240	SY23	chr1:242208549-242215198	L1PA2-1C
241	SY343	chr3:191866809-191873428	L1PA2-1C
242	SY373	chr3:90006667-90013302	L1PA2-1C
243	SY1982	chrX:110831605-110838282	L1PA2-1C
244	SY508	chr4:11236543-11243174	L1PA2-1D
245	SY1368	chr11:100346156-100352810	L1PA2-1D
246	SY1373	chr11:89046081-89052740	L1PA2-1D
247	SY1428	chr12:45344432-45351071	L1PA2-1D
248	SY369	chr3:137173491-137180137	L1PA2-1D
249	SY1615	chr14:26247736-26254393	L1PA2-1D
250	SY767	chr5:136380034-136386662	L1PA2-1Da
251	SY72	chr1:223568580-223575213	L1PA2-1Da
252	SY169	chr2:134667744-134674404	L1PA2-1Da
253	SY253	chr2:223014007-223020667	L1PA2-1Da
254	SY344	chr3:63121629-63128275	L1PA2-1Da
255	SY393	chr3:192456683-192463347	L1PA2-1Da
256	SY400	chr3:19896228-19902868	L1PA2-1Da
257	SY414	chr3:4294622-4301270	L1PA2-1Da
258	SY536	chr4:127849099-127855737	L1PA2-1Da
259	SY607	chr4:11380064-11386715	L1PA2-1Da
260	SY844	chr6:104156589-104163238	L1PA2-1Da
261	SY875	chr6:104936941-104943588	L1PA2-1Da
262	SY953	chr7:136098638-136105287	L1PA2-1Da
263	SY1029	chr7:32737005-32743465	L1PA2-1Da
264	SY1070	chr8:98307507-98314185	L1PA2-1Da
265	SY1101	chr8:130164071-130170713	L1PA2-1Da
266	SY1127	chr8:89160762-89167420	L1PA2-1Da
267	SY1132	chr8:85331483-85338126	L1PA2-1Da
268	SY1282	chr10:110983073-110989701	L1PA2-1Da
269	SY1300	chr10:108604026-108611146	L1PA2-1Da
270	SY1355	chr11:93769448-93776356	L1PA2-1Da
271	SY1437	chr12:106021726-106028361	L1PA2-1Da
272	SY1514	chr13:59246422-59253094	L1PA2-1Da
273	SY1542	chr13:67311306-67317944	L1PA2-1Da
274	SY1586	chr14:82813797-82820212	L1PA2-1Da
275	SY1607	chr14:60412913-60419550	L1PA2-1Da
276	SY1681	chr16:61815669-61822305	L1PA2-1Da
277	SY1827	chr20:21867984-21874648	L1PA2-1Da
278	SY1901	chrX:63516153-63522786	L1PA2-1Da
279	SY1989	chrY:15670849-15677492	L1PA2-1Da
280	SY759	chr5:80911596-80918254	L1PA2-1Da
281	SY1043	chr7:7504411-7511076	L1PA2-1Da
282	SY1659	chr15:71466156-71472819	L1PA2-1Da
283	SY1896	chrX:129651037-129657687	L1PA2-1Da
284	SY1942	chrX:148259390-148266034	L1PA2-1Da
285	SY1833	chr20:42442788-42449464	L1PA2-1Da
286	SY230	chr2:158224735-158231377	L1Pa2-1Db
287	SY278	chr2:129616242-129622905	L1Pa2-1Db
288	SY338	chr3:141475671-141482301	L1Pa2-1Db
289	SY542	chr4:182329753-182336383	L1Pa2-1Db
290	SY732	chr5:19161131-19167766	L1Pa2-1Db
291	SY1106	chr8:88333723-88340362	L1Pa2-1Db
292	SY1455	chr12:70406539-70413192	L1Pa2-1Db
293	SY1458	chr12:96709409-96716042	L1Pa2-1Db
294	SY1518	chr13:39574664-39581332	L1Pa2-1Db
295	SY644	chr4:165271590-165278167	L1Pa2-1Db
296	SY1900	chrX:79181980-79188626	L1Pa2-1Db
297	SY1866	chrX:19958076-19964725	L1Pa2-1Db
298	SY1910	chrX:47642773-47649405	L1Pa2-1Db
299	SY86	chr1:79310800-79317468	L1PA2-1E
300	SY1599	chr14:27098161-27104821	L1PA2-1E
301	SY891	chr6:87516072-87522711	L1PA2-1E
302	SY50	chr1:48615595-48622233	L1PA2-1E
303	SY56	chr1:192469403-192476049	L1PA2-1E
304	SY747	chr5:64004559-64011201	L1PA2-1E
305	SY183	chr2:125350217-125356864	L1PA2-1E
306	SY242	chr2:166342130-166348776	L1PA2-1E
307	SY244	chr2:23447420-23454084	L1PA2-1E
308	SY249	chr2:14987876-14994519	L1PA2-1E
309	SY251	chr2:174563806-174570434	L1PA2-1E
310	SY303	chr2:159378817-159385492	L1PA2-1E
311	SY360	chr3:24130638-24137296	L1PA2-1E
312	SY367	chr3:22024346-22030993	L1PA2-1E
313	SY428	chr3:53399010-53405660	L1PA2-1E
314	SY439	chr3:158351997-158358629	L1PA2-1E
315	SY666	chr5:131849343-131855987	L1PA2-1E
316	SY715	chr5:7193574-7200243	L1PA2-1E
317	SY742	chr5:78162320-78168951	L1PA2-1E
318	SY785	chr5:151586631-151593196	L1PA2-1E
319	SY869	chr6:100271158-100277808	L1PA2-1E
320	SY970	chr7:56652181-56658815	L1PA2-1E
321	SY984	chr7:25642342-25648968	L1PA2-1E
322	SY1111	chr8:26252812-26259437	L1PA2-1E
323	SY1139	chr8:124871490-124878679	L1PA2-1E
324	SY1260	chr10:113343374-113350033	L1PA2-1E
325	SY1421	chr12:106865356-106871989	L1PA2-1E
326	SY1462	chr12:113058685-113065328	L1PA2-1E
327	SY1472	chr12:62334911-62341572	L1PA2-1E
328	SY1641	chr15:87071011-87077658	L1PA2-1E
329	SY1663	chr15:97808499-97815151	L1PA2-1E
330	SY1837	chr21:36865765-36872409	L1PA2-1E
331	SY1865	chrX:54790396-54797149	L1PA2-1E
332	SY1898	chrX:42747306-42753942	L1PA2-1E
333	SY1432	chr12:40371804-40378440	L1PA2-1E
334	SY736	chr5:64459533-64466188	L1PA2-1E
335	SY1087	chr8:136271035-136277686	L1PA2-1E
336	SY1082	chr8:129903441-129910080	L1PA2-1E
337	SY1268	chr10:109873380-109880065	L1PA2-1E
338	SY629	chr4:66153703-66160301	L1PA2-1E
339	SY1529	chr13:19677552-19684179	L1PA3-1A
340	SY548	chr4:128571073-128577707	L1PA3-1A
341	SY884	chr6:141886758-141893575	L1PA3-1A
342	SY737	chr5:151456093-151462748	L1PA3-1A
343	SY143	chr2:166587850-166594522	L1PA3-1A
344	SY349	chr3:22842546-22849198	L1PA3-1A
345	SY743	chr5:97145320-97151959	L1PA3-1A
346	SY441	chr3:121760459-121767101	L1PA3-1A
347	SY1279	chr10:117121735-117128366	L1PA3-1A
348	SY159	chr2:123103243-123110201	L1PA3-1A
349	SY209	chr2:135407774-135414460	L1PA3-1A
350	SY227	chr2:212752947-212759593	L1PA3-1A
351	SY238	chr2:195931942-195938584	L1PA3-1A
352	SY245	chr2:72290791-72297445	L1PA3-1A
353	SY246	chr2:18192982-18199603	L1PA3-1A
354	SY331	chr3:155186536-155193182	L1PA3-1A
355	SY376	chr3:55170036-55176682	L1PA3-1A
356	SY455	chr4:54194584-54201224	L1PA3-1A
357	SY506	chr4:27072758-27078199	L1PA3-1A
358	SY730	chr5:169666488-169673119	L1PA3-1A
359	SY945	chr7:29619227-29625873	L1PA3-1A
360	SY1017	chr7:145710367-145717011	L1PA3-1A
361	SY1228	chr9:103452678-103459341	L1PA3-1A
362	SY1255	chr10:25535939-25542582	L1PA3-1A
363	SY1270	chr10:64362194-64368831	L1PA3-1A
364	SY1297	chr10:11773135-11779857	L1PA3-1A
365	SY1357	chr11:75459348-75465995	L1PA3-1A
366	SY1398	chr11:100322269-100328953	L1PA3-1A
367	SY1519	chr13:107581376-107588027	L1PA3-1A
368	SY1656	chr15:94218314-94224972	L1PA3-1A
369	SY1328	chr11:100279455-100286117	L1PA3-1A
370	SY1736	chr17:58958501-58965150	L1PA3-1A
371	SY1453	chr12:73788280-73794905	L1PA3-1A
372	SY1221	chr9:17284703-17291191	L1PA3-1A
373	SY557	chr4:175940296-175947208	L1PA3-1A
374	SY123	chr1:70347995-70354638	L1PA3-1A
375	SY556	chr4:92706874-9271352	L1PA3-1A
376	SY620	chr4:65917566-65924226	L1PA3-1Aa
377	SY668	chr5:30817778-30824414	L1PA3-1Aa
378	SY45	chr1:177602734-177609414	L1PA3-1B
379	SY201	chr2:196237620-196244281	L1PA3-1B
380	SY237	chr2:122803485-122810139	L1PA3-1B
381	SY1130	chr8:119729659-119736404	L1PA3-1B
382	SY500	chr4:160630361-160637029	L1PA3-1B
383	SY539	chr4:159005078-159011736	L1PA3-1B
384	SY650	chr4:175699324-175705945	L1PA3-1B
385	SY690	chr5:38169291-38175977	L1PA3-1B
386	SY755	chr5:170510668-170517292	L1PA3-1B
387	SY796	chr5:58690234-58696877	L1PA3-1B
388	SY845	chr6:86730896-86737551	L1PA3-1B
389	SY889	chr6:91756533-91763204	L1PA3-1B
390	SY1026	chr7:14352572-14359215	L1PA3-1B
391	SY1098	chr8:132647106-132653706	L1PA3-1B
392	SY1091	chr8:16801161-16807844	L1PA3-1B
393	SY1146	chr8:120171337-120177962	L1PA3-1B
394	SY1226	chr9:28347819-28354456	L1PA3-1B
395	SY1420	chr12:66971762-66978490	L1PA3-1B
396	SY1487	chr12:55877482-55884144	L1PA3-1B
397	SY1498	chr13:51555877-51562503	L1PA3-1B
398	SY1521	chr13:40930117-40936796	L1PA3-1B
399	SY1526	chr13:37824167-37830824	L1PA3-1B
400	SY1536	chr13:38396120-38402754	L1PA3-1B
401	SY1538	chr13:49726339-49732983	L1PA3-1B
402	SY1553	chr13:96978135-96984781	L1PA3-1B
403	SY1554	chr13:48355707-48362340	L1PA3-1B
404	SY1587	chr14:49563106-49569765	L1PA3-1B
405	SY1588	chr14:44167534-44174177	L1PA3-1B
406	SY1717	chr17:66994963-67001601	L1PA3-1B
407	SY806	chr5:62094505-62101137	L1PA3-1B
408	SY1605	chr14:72309373-72316036	L1PA3-1B
409	SY1400	chr11:129208471-129215148	L1PA3-1B
410	SY67	chr1:97069627-97076252	L1PA3-1B
411	SY395	chr3:26824278-26830952	L1PA3-1B
412	SY585	chr4:171703805-171710483	L1PA3-1B
413	SY692	chr5:65678278-65684909	L1PA3-1Ba
414	SY813	chr5:105760789-105767398	L1PA3-1Ba
415	SY838	chr6:8770407-8777066	L1PA3-1Ba
416	SY673	chr5:97882047-97888704	L1PA3-1Ba
417	SY1096	chr8:64709648-64716310	L1PA3-1Ba
418	SY1450	chr12:64589050-64595709	L1PA3-1Ba
419	SY145	chr2:53813846-53820496	L1PA3-1Ba
420	SY1710	chr16:61835054-61841725	L1PA3-1Ba
421	SY886	chr6:115496082-115502692	L1PA3-1Ba
422	SY1623	chr14:57133930-57140585	L1PA3-1Ba
423	SY1006	chr7:110197264-110203930	L1PA3-1Ba
424	SY1189	chr9:122383286-122389947	L1PA3-1Ba
425	SY950	chr7:146602561-146609212	L1PA3-1Ba
426	SY874	chr6:57422788-57429438	L1PA3-1Bb
427	SY486	chr4:189479112-189485758	L1PA3-1Bb
428	SY513	chr4:64397925-64404566	L1PA3-1Bb
429	SY586	chr4:165021590-165028242	L1PA3-1Bb
430	SY916	chr6:125046525-125053163	L1PA3-1Bb
431	SY944	chr7:32721990-32728641	L1PA3-1Bb
432	SY1053	chr8:62027601-62034280	L1PA3-1Bb
433	SY1152	chr8:78000335-78006973	L1PA3-1Bb
434	SY1236	chr9:83356280-83362916	L1PA3-1Bb
435	SY1418	chr11:7882268-7888911	L1PA3-1Bb
436	SY1429	chr12:127578844-127585483	L1PA3-1Bb
437	SY1530	chr13:82619175-82625839	L1PA3-1Bb
438	SY1545	chr13:96386773-96393348	L1PA3-1Bb
439	SY1660	chr15:53427330-53433981	L1PA3-1Bb
440	SY35	chr1:169220489-169227141	L1PA3-1Bb
441	SY1597	chr14:25673105-25680081	L1PA3-1Bb
442	SY1489	chr12:58502741-58509411	L1PA3-1Bb
443	SY199	chr2:212083735-212090371	L1PA3-1Bb
