# Supplementary material for: L1 retrotransposons exploit RNA m6A modification as an evolutionary driving force
Source: Nat Commun. 2021 Feb 9;12:880. doi: 10.1038/s41467-021-21197-1 (PMC7873242; doi:10.1038/s41467-021-21197-1)
Supplement: Supplementary file 4 — Supplementary Data 2 [file 41467_2021_21197_MOESM4_ESM.xlsx]

## Sheet: CS-L1s
Supplementary Data 2. The 245 full-length L1 elements in the chimpanzee genome
Numbers	Locus ID	Position ( panTro5 )	Subfamily
1	152	chr10:121997465-122003497	L1CS-2D
2	194	chr7:37639069-37645095	L1CS-2D
3	48	chr19:34006713-34012885	L1CS-2C
4	69	chr20:19868195-19874328	L1CS-2C
5	84	chr12:2548725-2554837	L1CS-2C
6	90	chr4:178212025-178218130	L1CS-2C
7	123	chrX:31289584-31295644	L1CS-2C
8	134	chr7:12193188-12199237	L1CS-2C
9	140	chrX:113186281-113192325	L1CS-2C
10	142	chr3:143427849-143433975	L1CS-2C
11	157	chr7:88958069-88964102	L1CS-2C
12	158	chr12:60202681-60208713	L1CS-2C
13	163	chrY:22539798-22545829	L1CS-2C
14	164	chrY:17966725-17972756	L1CS-2C
15	173	chrX:42286677-42292706	L1CS-2C
16	175	chr12:50024017-50030046	L1CS-2C
17	178	chrX:14312343-14318371	L1CS-2C
18	196	chr6:67135066-67141091	L1CS-2C
19	207	chr15:26570506-26576853	L1CS-2C
20	215	chr8:128691532-128697551	L1CS-2C
21	223	chr10:88387230-88393246	L1CS-2C
22	235	chrY:19356625-19362638	L1CS-2C
23	238	chr7:100258546-100264558	L1CS-2C
24	252	chr5:59436345-59442349	L1CS-2C
25	3	chr15:19919991-19926896	L1CS-2B
26	4	chr5:34610140-34621199	L1CS-2B
27	42	chr8:124251300-124257524	L1CS-2B
28	53	chr9:306150-312307	L1CS-2B
29	65	chr5:171758946-171765084	L1CS-2B
30	74	chr6:80979808-80985937	L1CS-2B
31	77	chr10:54123664-54129790	L1CS-2B
32	101	chr4:172263180-172269267	L1CS-2B
33	115	chr1:191842170-191848242	L1CS-2B
34	128	chr2A:47938885-47944942	L1CS-2B
35	150	chr7:63330342-63336378	L1CS-2B
36	171	chrX:75451761-75457791	L1CS-2B
37	185	chr19:80686-86713	L1CS-2B
38	198	chr8:16045212-16051237	L1CS-2B
39	213	chr8:86505839-86511858	L1CS-2B
40	243	chr8:78665417-78671427	L1CS-2B
41	254	chrY:21698309-21704312	L1CS-2B
42	167	chrX:86243213-86249243	L1CS-2A
43	30	chr14:14053474-14059756	L1CS-1B
44	35	chr7:97625283-97631826	L1CS-1B
45	47	chr5:61827569-61833748	L1CS-1B
46	112	chr3:111955247-111961321	L1CS-1B
47	129	chr7:85379873-85385929	L1CS-1B
48	170	chrX:87367852-87373882	L1CS-1B
49	212	chr5:126117482-126123502	L1CS-1B
50	237	chr12:75421944-75427980	L1CS-1B
51	138	chrX:3455527-3461572	L1CS-1A
52	1	chr2A:54442672-54449694	L1PA2
53	2	chr9:73973486-73980394	L1PA2
54	6	chr8:1868835-1881748	L1PA2
55	8	chr8:739194-745666	L1PA2
56	9	chr15:67163065-67169694	L1PA2
57	11	chr9:26197833-26204390	L1PA2
58	12	chr13:32411913-32418446	L1PA2
59	13	chr10:109630981-109637481	L1PA2
60	14	chr20:40974411-40980906	L1PA2
61	15	chr3:29417715-29424982	L1PA2
62	16	chr16:70277316-70283768	L1PA2
63	20	chrX:21082044-21088490	L1PA2
64	21	chr1:105335078-105341490	L1PA2
65	23	chr9:31160624-31168282	L1PA2
66	24	chr8:88554546-88561248	L1PA2
67	27	chr9:78556735-78563093	L1PA2
68	28	chr11:100959838-100966174	L1PA2
69	29	chr3:179923328-179930022	L1PA2
70	31	chr13:51092486-51099718	L1PA2
71	32	chr9:11624844-11631087	L1PA2
72	33	chr3:112745211-112758056	L1PA2
73	36	chr6:105374533-105380773	L1PA2
74	37	chr16:55734957-55741194	L1PA2
75	38	chr6:164476178-164482407	L1PA2
76	41	chr11:122347570-122354050	L1PA2
77	43	chr13:22067966-22074188	L1PA2
78	45	chr3:171314728-171320936	L1PA2
79	46	chr12:48243509-48249711	L1PA2
80	49	chr6:95307659-95313824	L1PA2
81	51	chr10:21448694-21454855	L1PA2
82	55	chr7:110962243-110968395	L1PA2
83	56	chr6:31508296-31514447	L1PA2
84	57	chr2A:55463054-55469205	L1PA2
85	59	chr3:111762542-111768691	L1PA2
86	60	chr2A:41888584-41894731	L1PA2
87	61	chr10:132322394-132328541	L1PA2
88	63	chrX:121531945-121538087	L1PA2
89	64	chr3:52246325-52252465	L1PA2
90	68	chr18:42174919-42181053	L1PA2
91	70	chr6:52088145-52094276	L1PA2
92	71	chr8:2836854-2842984	L1PA2
93	75	chr2B:112921512-112927638	L1PA2
94	76	chr8:60801252-60807378	L1PA2
95	78	chr4:126665569-126671694	L1PA2
96	79	chr16:45034063-45040188	L1PA2
97	80	chr4:87822878-87829003	L1PA2
98	81	chr10:132474427-132480548	L1PA2
99	82	chr3:47831862-47837982	L1PA2
100	83	chr6:158026856-158032974	L1PA2
101	85	chr4:158834462-158840782	L1PA2
102	86	chr8:20775788-20781895	L1PA2
103	87	chr9:17280753-17286860	L1PA2
104	88	chr12:84952804-84958910	L1PA2
105	89	chr3:170322950-170329056	L1PA2
106	91	chr4:97242630-97248734	L1PA2
107	93	chr9:9755246-9761345	L1PA2
108	98	chr21:32400733-32406827	L1PA2
109	99	chr14:50811448-50817539	L1PA2
110	100	chr8:32784040-32790373	L1PA2
111	102	chr5:164143906-164149992	L1PA2
112	103	chr5:148306694-148312779	L1PA2
113	104	chr4:13993228-13999313	L1PA2
114	105	chrX:66331941-66338025	L1PA2
115	107	chr10:37070578-37076660	L1PA2
116	108	chr18:63120812-63128285	L1PA2
117	109	chr10:92325534-92338542	L1PA2
118	110	chr11:88079399-88085474	L1PA2
119	111	chr5:95048554-95054629	L1PA2
120	113	chr8:124726178-124732251	L1PA2
121	114	chr8:38904697-38910770	L1PA2
122	116	chr10:130671403-130677468	L1PA2
123	117	chr4:44833548-44839613	L1PA2
124	118	chr3:135054475-135060539	L1PA2
125	119	chr8:60434642-60440704	L1PA2
126	120	chr7:10442851-10448912	L1PA2
127	121	chrX:130721029-130727090	L1PA2
128	122	chr2B:89466492-89472553	L1PA2
129	124	chr15:33845134-33851194	L1PA2
130	125	chr13:28067349-28073441	L1PA2
131	126	chr5:100626339-100632397	L1PA2
132	127	chr6:12274592-12280649	L1PA2
133	130	chr6:76874508-76880562	L1PA2
134	131	chr18:11672311-11678363	L1PA2
135	132	chr4:29284013-29290064	L1PA2
136	133	chr6:74032278-74038328	L1PA2
137	136	chrX:117117901-117123948	L1PA2
138	137	chr5:63860037-63866083	L1PA2
139	139	chr1:108005588-108011633	L1PA2
140	141	chr5:118933453-118939495	L1PA2
141	143	chr2A:19975501-19981542	L1PA2
142	144	chr4:73236464-73242504	L1PA2
143	145	chr5:147337314-147343353	L1PA2
144	146	chr8:62469965-62476002	L1PA2
145	147	chr20:41360305-41366342	L1PA2
146	148	chr5:97711809-97717846	L1PA2
147	149	chr2A:17596972-17603009	L1PA2
148	151	chrY:17288611-17294646	L1PA2
149	153	chr2A:32079620-32085654	L1PA2
150	154	chr6:86824725-86830758	L1PA2
151	155	chr7:130020252-130026285	L1PA2
152	159	chr4:120295474-120301506	L1PA2
153	160	chrY:4126956-4132988	L1PA2
154	162	chr7:115514184-115520215	L1PA2
155	165	chr6:111882680-111888711	L1PA2
156	166	chr7:116837506-116843536	L1PA2
157	168	chr5:93165983-93172013	L1PA2
158	169	chr4:142070984-142077014	L1PA2
159	174	chr6:91393952-91399981	L1PA2
160	176	chr5:144926205-144932234	L1PA2
161	177	chr6:94493454-94499482	L1PA2
162	179	chr3:123931422-123937450	L1PA2
163	180	chrX:76136123-76142151	L1PA2
164	181	chr7:56047128-56053156	L1PA2
165	182	chr7:29369809-29375837	L1PA2
166	183	chr7:84038368-84044396	L1PA2
167	184	chr11:8355889-8361916	L1PA2
168	186	chr20:30714952-30720979	L1PA2
169	187	chrY:24993854-24999881	L1PA2
170	188	chrY:12444593-12450620	L1PA2
171	189	chr7:130899723-130905750	L1PA2
172	190	chrY:6362263-6368289	L1PA2
173	191	chr16:34816212-34822238	L1PA2
174	192	chr7:96804914-96810940	L1PA2
175	193	chrY:13548439-13554465	L1PA2
176	195	chr2B:10180819-10186844	L1PA2
177	197	chr7:23049584-23055609	L1PA2
178	199	chr10:47744308-47750333	L1PA2
179	200	chrY:5230730-5236754	L1PA2
180	201	chrX:33131216-33137240	L1PA2
181	202	chr18:66050962-66056985	L1PA2
182	203	chr5:51830594-51836923	L1PA2
183	204	chrY:4878383-4884406	L1PA2
184	205	chrY:13870163-13876186	L1PA2
185	206	chr6:118838940-118844962	L1PA2
186	208	chr1:227969544-227975566	L1PA2
187	209	chr7:129380563-129386585	L1PA2
188	210	chr1:175829372-175835394	L1PA2
189	211	chrY:857712-863734	L1PA2
190	216	chrY:21113811-21119829	L1PA2
191	217	chr1:126816068-126822085	L1PA2
192	218	chr2B:1135931-1141948	L1PA2
193	219	chr4:50859179-50865196	L1PA2
194	220	chr8:76401326-76407343	L1PA2
195	221	chr7:18525487-18531504	L1PA2
196	222	chrY:6301228-6307244	L1PA2
197	224	chr7:56747955-56753971	L1PA2
198	225	chr14:25105311-25111327	L1PA2
199	226	chr7:86592897-86598913	L1PA2
200	227	chr7:33626805-33632821	L1PA2
201	228	chr2B:87540841-87546857	L1PA2
202	229	chr2B:17988585-17994601	L1PA2
203	230	chr6:90164442-90170458	L1PA2
204	231	chr18:36393581-36399596	L1PA2
205	232	chr2B:4227223-4233237	L1PA2
206	233	chr7:119201930-119207944	L1PA2
207	234	chr2B:8921833-8927847	L1PA2
208	236	chr18:54621883-54627896	L1PA2
209	239	chr4:10704417-10712659	L1PA2
210	240	chr20:14706856-14712868	L1PA2
211	241	chr11:133928393-133934395	L1PA2
212	242	chr11:35104633-35110645	L1PA2
213	244	chrY:18154523-18160533	L1PA2
214	245	chr1:176182245-176188255	L1PA2
215	246	chr8:12806780-12812790	L1PA2
216	247	chr20:31850378-31856388	L1PA2
217	248	chr3:96612684-96618693	L1PA2
218	249	chr7:63456697-63462706	L1PA2
219	250	chr2A:95021281-95027289	L1PA2
220	251	chr1:122529903-122535909	L1PA2
221	253	chr5:130218526-130224530	L1PA2
222	255	chr8:124112781-124118784	L1PA2
223	256	chr2B:114090439-114096441	L1PA2
224	257	chr5:49020604-49026604	L1PA2
225	17	chr17:7175638-7182088	L1PA3
226	22	chr20:26616896-26628610	L1PA3
227	34	chr5:176895832-176902074	L1PA3
228	39	chrY:6244105-6250331	L1PA3
229	40	chrY:14931616-14937842	L1PA3
230	44	chrY:10682453-10688667	L1PA3
231	52	chrY:16654998-16661155	L1PA3
232	54	chr3:17142037-17148193	L1PA3
233	58	chr15:75035402-75041552	L1PA3
234	135	chr4:170485895-170491944	L1PA3
235	214	chr7:89391054-89397073	L1PA3
236	19	chr11:77006576-77013020	L1PA4
237	26	chr3:125308521-125314881	L1PA4
238	67	chr7:64848809-64854945	L1PA4
239	92	chrY:6234275-6240379	L1PA4
240	94	chrY:16664881-16670980	L1PA4
241	95	chrY:14941570-14947665	L1PA4
242	96	chrY:10672622-10678717	L1PA4
243	97	chrY:9204104-9210199	L1PA4
244	5	chr5:40013144-40022675	L1PA5
245	72	chrY:5492661-5498790	L1PA5
