# Supplementary material for: L1 retrotransposons exploit RNA m6A modification as an evolutionary driving force
Source: Nat Commun. 2021 Feb 9;12:880. doi: 10.1038/s41467-021-21197-1 (PMC7873242; doi:10.1038/s41467-021-21197-1)
Supplement: Supplementary file 5 — Supplementary Data 3 [file 41467_2021_21197_MOESM5_ESM.xlsx]

## Sheet: GS_L1s
Supplementary Data 3. The 694 full-length L1 elements in the gorilla genome
Numbers	Locus ID	Position (gorGor5 )	Subfamily
1	228	CYUI01015164v1:1303308-1309334	L1PA2
2	684	CYUI01014901v1:27061540-27067491	L1PA2
3	691	CYUI01015117v1:5960202-5966114	L1PA2
4	701	CYUI01015207v1:4674323-4680045	L1PA2
5	704	CYUI01015096v1:5637566-5643119	L1PA2
6	706	CYUI01014923v1:2677939-2683467	L1PA2
7	1	CYUI01015178v1:5039385-5045735	L1PA2
8	2	CYUI01015834v1:436368-442531	L1PA2
9	3	CYUI01014950v1:10021718-10027864	L1PA2
10	12	CYUI01015262v1:4015928-4022042	L1PA2
11	13	CYUI01015463v1:491362-497451	L1PA2
12	14	CYUI01014962v1:16854096-16860174	L1PA2
13	15	CYUI01015106v1:1182138-1188207	L1PA2
14	16	CYUI01014914v1:8723657-8729721	L1PA2
15	17	CYUI01014913v1:9522111-9528172	L1PA2
16	18	CYUI01015064v1:2145792-2151853	L1PA2
17	19	CYUI01015079v1:10531844-10537905	L1PA2
18	20	CYUI01000005v1:14557758-14563818	L1PA2
19	21	CYUI01015135v1:5066313-5072373	L1PA2
20	22	CYUI01000003v1:6045898-6051957	L1PA2
21	23	CYUI01014934v1:15800271-15806330	L1PA2
22	24	CYUI01015191v1:2451171-2457229	L1PA2
23	25	CYUI01000003v1:12017870-12023927	L1PA2
24	26	CYUI01014913v1:12988167-12994223	L1PA2
25	27	CYUI01014944v1:13937596-13943652	L1PA2
26	28	CYUI01014963v1:13022117-13028173	L1PA2
27	29	CYUI01015250v1:6067848-6073904	L1PA2
28	30	CYUI01000610v1:90617-96672	L1PA2
29	31	CYUI01014944v1:566412-572467	L1PA2
30	32	CYUI01015624v1:157440-163495	L1PA2
31	33	CYUI01015923v1:386879-392934	L1PA2
32	34	CYUI01015003v1:2716481-2722534	L1PA2
33	35	CYUI01015285v1:330834-336887	L1PA2
34	36	CYUI01001068v1:54835-60887	L1PA2
35	37	CYUI01014918v1:17902110-17908161	L1PA2
36	38	CYUI01014901v1:17458805-17464855	L1PA2
37	39	CYUI01015282v1:3668143-3674193	L1PA2
38	40	CYUI01015146v1:8439431-8445480	L1PA2
39	41	CYUI01015400v1:3727978-3734027	L1PA2
40	42	CYUI01015457v1:545437-551486	L1PA2
41	43	CYUI01000001v1:33589359-33595407	L1PA2
42	44	CYUI01014913v1:13415064-13421112	L1PA2
43	45	CYUI01015121v1:6155733-6161779	L1PA2
44	46	CYUI01000001v1:2479713-2485758	L1PA2
45	47	CYUI01014958v1:12304359-12310404	L1PA2
46	48	CYUI01015134v1:6176850-6182895	L1PA2
47	49	CYUI01014905v1:20205347-20211390	L1PA2
48	50	CYUI01014962v1:6260558-6266600	L1PA2
49	51	CYUI01015075v1:5291210-5297252	L1PA2
50	52	CYUI01014913v1:22500737-22506778	L1PA2
51	53	CYUI01014923v1:9890859-9896900	L1PA2
52	54	CYUI01015003v1:11762544-11768585	L1PA2
53	55	CYUI01015436v1:2064724-2070765	L1PA2
54	56	CYUI01014905v1:25030716-25036756	L1PA2
55	57	CYUI01015013v1:881167-887207	L1PA2
56	58	CYUI01014904v1:18451953-18457991	L1PA2
57	59	CYUI01014981v1:13344334-13350372	L1PA2
58	60	CYUI01015285v1:4562825-4568863	L1PA2
59	61	CYUI01015363v1:430750-436788	L1PA2
60	62	CYUI01014963v1:950824-956861	L1PA2
61	63	CYUI01014983v1:2329088-2335125	L1PA2
62	64	CYUI01014993v1:7842530-7848567	L1PA2
63	65	CYUI01015131v1:1297465-1303502	L1PA2
64	66	CYUI01000001v1:29827255-29833291	L1PA2
65	67	CYUI01015122v1:552315-558351	L1PA2
66	68	CYUI01015131v1:2667868-2673904	L1PA2
67	69	CYUI01015256v1:1792920-1798956	L1PA2
68	70	CYUI01015457v1:2548597-2554633	L1PA2
69	71	CYUI01015556v1:551569-557605	L1PA2
70	72	CYUI01000081v1:2313293-2319328	L1PA2
71	73	CYUI01014917v1:16755725-16761760	L1PA2
72	74	CYUI01014943v1:13355986-13362021	L1PA2
73	75	CYUI01014949v1:2580690-2586725	L1PA2
74	76	CYUI01015079v1:8923249-8929284	L1PA2
75	77	CYUI01015339v1:818446-824481	L1PA2
76	78	CYUI01014904v1:17038893-17044927	L1PA2
77	79	CYUI01014937v1:9195202-9201236	L1PA2
78	80	CYUI01015003v1:9069692-9075726	L1PA2
79	81	CYUI01015259v1:2433946-2439980	L1PA2
80	82	CYUI01015546v1:1140621-1146655	L1PA2
81	83	CYUI01000003v1:27122169-27128202	L1PA2
82	84	CYUI01014920v1:10116496-10122529	L1PA2
83	85	CYUI01014975v1:8415972-8422005	L1PA2
84	87	CYUI01015020v1:12395902-12401935	L1PA2
85	88	CYUI01000001v1:19248165-19254197	L1PA2
86	89	CYUI01000028v1:717301-723333	L1PA2
87	90	CYUI01000123v1:215858-221890	L1PA2
88	91	CYUI01014915v1:17006525-17012557	L1PA2
89	92	CYUI01014915v1:21407660-21413692	L1PA2
90	93	CYUI01014916v1:9543337-9549369	L1PA2
91	94	CYUI01014920v1:10226273-10232305	L1PA2
92	95	CYUI01014938v1:14717341-14723373	L1PA2
93	96	CYUI01014950v1:5058416-5064448	L1PA2
94	97	CYUI01015064v1:5253717-5259749	L1PA2
95	99	CYUI01015130v1:3548039-3554071	L1PA2
96	101	CYUI01015256v1:3213461-3219493	L1PA2
97	102	CYUI01014913v1:4636709-4642740	L1PA2
98	103	CYUI01015020v1:4706388-4712419	L1PA2
99	104	CYUI01015053v1:3036280-3042311	L1PA2
100	106	CYUI01015080v1:4255205-4261236	L1PA2
101	107	CYUI01015087v1:3562005-3568036	L1PA2
102	108	CYUI01015094v1:6621173-6627204	L1PA2
103	109	CYUI01015117v1:656124-662155	L1PA2
104	110	CYUI01015140v1:6603085-6609116	L1PA2
105	111	CYUI01015217v1:1177190-1183221	L1PA2
106	112	CYUI01015473v1:1928775-1934806	L1PA2
107	113	CYUI01000230v1:151896-157926	L1PA2
108	114	CYUI01014915v1:19101792-19107822	L1PA2
109	115	CYUI01014937v1:5304269-5310299	L1PA2
110	116	CYUI01014981v1:11954678-11960708	L1PA2
111	117	CYUI01015012v1:10662174-10668204	L1PA2
112	118	CYUI01015047v1:33333-39363	L1PA2
113	119	CYUI01015064v1:2661875-2667905	L1PA2
114	120	CYUI01015131v1:360001-366031	L1PA2
115	121	CYUI01015164v1:1872437-1878467	L1PA2
116	122	CYUI01015197v1:6202866-6208896	L1PA2
117	123	CYUI01015311v1:4874215-4880245	L1PA2
118	124	CYUI01000019v1:983548-989577	L1PA2
119	125	CYUI01000074v1:845069-851098	L1PA2
120	126	CYUI01001873v1:20241-26270	L1PA2
121	127	CYUI01014901v1:3423700-3429729	L1PA2
122	128	CYUI01014915v1:14713460-14719489	L1PA2
123	130	CYUI01014918v1:8428145-8434174	L1PA2
124	131	CYUI01014941v1:8543340-8549369	L1PA2
125	132	CYUI01014945v1:17285202-17291231	L1PA2
126	133	CYUI01014974v1:15405271-15411300	L1PA2
127	134	CYUI01014983v1:12285208-12291237	L1PA2
128	135	CYUI01014987v1:755590-761619	L1PA2
129	136	CYUI01015035v1:1500399-1506428	L1PA2
130	137	CYUI01015053v1:6454004-6460033	L1PA2
131	138	CYUI01015057v1:1965634-1971663	L1PA2
132	139	CYUI01015064v1:7816194-7822223	L1PA2
133	140	CYUI01015134v1:2147787-2153816	L1PA2
134	141	CYUI01015178v1:5378130-5384159	L1PA2
135	142	CYUI01015182v1:4941854-4947883	L1PA2
136	143	CYUI01015219v1:381289-387318	L1PA2
137	145	CYUI01015276v1:1680604-1686633	L1PA2
138	146	CYUI01015476v1:2028257-2034286	L1PA2
139	148	CYUI01015847v1:396694-402723	L1PA2
140	149	CYUI01000019v1:108218-114246	L1PA2
141	150	CYUI01014905v1:12121846-12127874	L1PA2
142	151	CYUI01014918v1:14276303-14282331	L1PA2
143	152	CYUI01014923v1:17853661-17859689	L1PA2
144	153	CYUI01014939v1:19101421-19107449	L1PA2
145	154	CYUI01014940v1:6894014-6900042	L1PA2
146	155	CYUI01014944v1:1556064-1562092	L1PA2
147	156	CYUI01014957v1:1885637-1891665	L1PA2
148	157	CYUI01014967v1:5252508-5258536	L1PA2
149	158	CYUI01014968v1:4708347-4714375	L1PA2
150	159	CYUI01014983v1:8910850-8916878	L1PA2
151	160	CYUI01015012v1:12267948-12273976	L1PA2
152	161	CYUI01015020v1:8563308-8569336	L1PA2
153	162	CYUI01015028v1:12109219-12115247	L1PA2
154	163	CYUI01015106v1:1087750-1093778	L1PA2
155	164	CYUI01015108v1:7184990-7191018	L1PA2
156	165	CYUI01015175v1:6137069-6143097	L1PA2
157	166	CYUI01015202v1:3009930-3015958	L1PA2
158	167	CYUI01015205v1:293543-299571	L1PA2
159	168	CYUI01015267v1:1332973-1339001	L1PA2
160	169	CYUI01015286v1:2792160-2798188	L1PA2
161	170	CYUI01015311v1:5202936-5208964	L1PA2
162	171	CYUI01015486v1:2712633-2718661	L1PA2
163	172	CYUI01015569v1:370849-376877	L1PA2
164	173	CYUI01015616v1:1425609-1431637	L1PA2
165	174	CYUI01000003v1:32713136-32719163	L1PA2
166	175	CYUI01000252v1:43283-49310	L1PA2
167	176	CYUI01002273v1:17020-23047	L1PA2
168	177	CYUI01014901v1:252914-258941	L1PA2
169	178	CYUI01014904v1:13102013-13108040	L1PA2
170	179	CYUI01014937v1:4853778-4859805	L1PA2
171	180	CYUI01014938v1:4920050-4926077	L1PA2
172	181	CYUI01014938v1:20162318-20168345	L1PA2
173	182	CYUI01014939v1:13013626-13019653	L1PA2
174	183	CYUI01014940v1:5747010-5753037	L1PA2
175	184	CYUI01014941v1:6595603-6601630	L1PA2
176	185	CYUI01014944v1:10701046-10707073	L1PA2
177	186	CYUI01014950v1:16777004-16783031	L1PA2
178	188	CYUI01014987v1:10652458-10658485	L1PA2
179	189	CYUI01015004v1:1720992-1727019	L1PA2
180	190	CYUI01015053v1:4033698-4039725	L1PA2
181	191	CYUI01015056v1:10986157-10992184	L1PA2
182	192	CYUI01015057v1:3032954-3038981	L1PA2
183	193	CYUI01015062v1:600158-606185	L1PA2
184	194	CYUI01015087v1:5181887-5187914	L1PA2
185	195	CYUI01015110v1:982502-988529	L1PA2
186	196	CYUI01015130v1:3454037-3460064	L1PA2
187	197	CYUI01015140v1:2046765-2052792	L1PA2
188	198	CYUI01015209v1:528482-534509	L1PA2
189	199	CYUI01015232v1:1546067-1552094	L1PA2
190	201	CYUI01015448v1:160703-166730	L1PA2
191	202	CYUI01015477v1:3015992-3022019	L1PA2
192	203	CYUI01015713v1:479752-485779	L1PA2
193	204	CYUI01000070v1:1660722-1666748	L1PA2
194	206	CYUI01014906v1:15295834-15301860	L1PA2
195	207	CYUI01014906v1:15515286-15521312	L1PA2
196	208	CYUI01014906v1:21840832-21846858	L1PA2
197	209	CYUI01014915v1:14490208-14496234	L1PA2
198	210	CYUI01014918v1:1356489-1362515	L1PA2
199	211	CYUI01014918v1:18786966-18792992	L1PA2
200	212	CYUI01014918v1:19356732-19362758	L1PA2
201	213	CYUI01014940v1:15730755-15736781	L1PA2
202	214	CYUI01014958v1:12519495-12525521	L1PA2
203	215	CYUI01014958v1:15825859-15831885	L1PA2
204	216	CYUI01014962v1:17207279-17213305	L1PA2
205	217	CYUI01014974v1:4621630-4627656	L1PA2
206	218	CYUI01014976v1:8074267-8080293	L1PA2
207	219	CYUI01015011v1:1412465-1418491	L1PA2
208	220	CYUI01015011v1:3791036-3797062	L1PA2
209	221	CYUI01015028v1:12400186-12406212	L1PA2
210	222	CYUI01015032v1:7457507-7463533	L1PA2
211	223	CYUI01015050v1:8597467-8603493	L1PA2
212	224	CYUI01015080v1:130091-136117	L1PA2
213	225	CYUI01015085v1:950240-956266	L1PA2
214	226	CYUI01015096v1:1819702-1825728	L1PA2
215	227	CYUI01015134v1:4151618-4157644	L1PA2
216	229	CYUI01015178v1:838989-845015	L1PA2
217	230	CYUI01015178v1:2534889-2540915	L1PA2
218	231	CYUI01015197v1:2271544-2277570	L1PA2
219	232	CYUI01015218v1:3269482-3275508	L1PA2
220	233	CYUI01015383v1:1164171-1170197	L1PA2
221	234	CYUI01015383v1:1179757-1185783	L1PA2
222	235	CYUI01015476v1:869344-875370	L1PA2
223	236	CYUI01015545v1:1203968-1209994	L1PA2
224	237	CYUI01000003v1:24778390-24784415	L1PA2
225	238	CYUI01000020v1:523632-529657	L1PA2
226	239	CYUI01014915v1:6506392-6512417	L1PA2
227	240	CYUI01014917v1:14863792-14869817	L1PA2
228	241	CYUI01014922v1:283214-289239	L1PA2
229	242	CYUI01014923v1:959877-965902	L1PA2
230	243	CYUI01014940v1:18574148-18580173	L1PA2
231	244	CYUI01014945v1:4336515-4342540	L1PA2
232	245	CYUI01014958v1:12051570-12057595	L1PA2
233	246	CYUI01014962v1:2369805-2375830	L1PA2
234	247	CYUI01014985v1:2439975-2446000	L1PA2
235	248	CYUI01014994v1:1519495-1525520	L1PA2
236	249	CYUI01015011v1:2542056-2548081	L1PA2
237	250	CYUI01015022v1:1886640-1892665	L1PA2
238	251	CYUI01015063v1:1724996-1731021	L1PA2
239	252	CYUI01015063v1:4547410-4553435	L1PA2
240	253	CYUI01015096v1:4922171-4928196	L1PA2
241	254	CYUI01015135v1:8321376-8327401	L1PA2
242	256	CYUI01015202v1:6147538-6153563	L1PA2
243	257	CYUI01015217v1:764-6789	L1PA2
244	258	CYUI01015268v1:1392748-1398773	L1PA2
245	259	CYUI01015545v1:1327571-1333596	L1PA2
246	260	CYUI01015647v1:263664-269689	L1PA2
247	261	CYUI01015875v1:117155-123180	L1PA2
248	262	CYUI01000005v1:10121919-10127943	L1PA2
249	263	CYUI01000074v1:1909171-1915195	L1PA2
250	264	CYUI01014915v1:18362779-18368803	L1PA2
251	266	CYUI01014965v1:8341222-8347246	L1PA2
252	267	CYUI01014980v1:1223796-1229820	L1PA2
253	268	CYUI01014980v1:14653847-14659871	L1PA2
254	269	CYUI01014981v1:3909308-3915332	L1PA2
255	270	CYUI01015011v1:2407160-2413184	L1PA2
256	271	CYUI01015032v1:5005770-5011794	L1PA2
257	272	CYUI01015035v1:2763567-2769591	L1PA2
258	273	CYUI01015050v1:278890-284914	L1PA2
259	274	CYUI01015121v1:5570463-5576487	L1PA2
260	275	CYUI01015130v1:8272282-8278306	L1PA2
261	276	CYUI01015141v1:130545-136569	L1PA2
262	277	CYUI01015205v1:954698-960722	L1PA2
263	278	CYUI01015413v1:1392961-1398985	L1PA2
264	279	CYUI01015433v1:1962891-1968915	L1PA2
265	280	CYUI01015461v1:2523707-2529731	L1PA2
266	281	CYUI01015474v1:2818591-2824615	L1PA2
267	282	CYUI01015492v1:1972639-1978663	L1PA2
268	283	CYUI01000001v1:5149651-5155674	L1PA2
269	284	CYUI01000001v1:12795151-12801174	L1PA2
270	285	CYUI01000001v1:14889524-14895547	L1PA2
271	286	CYUI01014913v1:16806317-16812340	L1PA2
272	287	CYUI01014917v1:11362907-11368930	L1PA2
273	288	CYUI01014944v1:17376131-17382154	L1PA2
274	289	CYUI01014950v1:13537291-13543314	L1PA2
275	290	CYUI01014962v1:12640642-12646665	L1PA2
276	291	CYUI01014968v1:7048299-7054322	L1PA2
277	292	CYUI01014976v1:6573445-6579468	L1PA2
278	293	CYUI01014985v1:3508313-3514336	L1PA2
279	294	CYUI01014992v1:3163611-3169634	L1PA2
280	295	CYUI01014993v1:2441947-2447970	L1PA2
281	296	CYUI01014999v1:11156564-11162587	L1PA2
282	297	CYUI01015064v1:961995-968018	L1PA2
283	298	CYUI01015074v1:4638298-4644321	L1PA2
284	299	CYUI01015117v1:1026557-1032580	L1PA2
285	300	CYUI01015124v1:538920-544943	L1PA2
286	301	CYUI01015130v1:8212819-8218842	L1PA2
287	302	CYUI01015135v1:5083621-5089644	L1PA2
288	303	CYUI01015156v1:575116-581139	L1PA2
289	304	CYUI01015164v1:7061166-7067189	L1PA2
290	305	CYUI01015203v1:470201-476224	L1PA2
291	306	CYUI01015205v1:2351263-2357286	L1PA2
292	307	CYUI01015285v1:5597283-5603306	L1PA2
293	308	CYUI01015420v1:1712744-1718767	L1PA2
294	309	CYUI01015457v1:3302161-3308184	L1PA2
295	310	CYUI01015464v1:2831711-2837734	L1PA2
296	311	CYUI01015551v1:759302-765325	L1PA2
297	312	CYUI01000016v1:678188-684210	L1PA2
298	313	CYUI01000037v1:118221-124243	L1PA2
299	314	CYUI01014905v1:26428768-26434790	L1PA2
300	315	CYUI01014915v1:2245178-2251200	L1PA2
301	316	CYUI01014915v1:4430160-4436182	L1PA2
302	317	CYUI01014942v1:520634-526656	L1PA2
303	318	CYUI01014944v1:3432654-3438676	L1PA2
304	320	CYUI01014963v1:130726-136748	L1PA2
305	321	CYUI01015047v1:9100638-9106660	L1PA2
306	322	CYUI01015053v1:4982299-4988321	L1PA2
307	323	CYUI01015062v1:1903346-1909368	L1PA2
308	324	CYUI01015064v1:4304072-4310094	L1PA2
309	325	CYUI01015117v1:9333268-9339290	L1PA2
310	326	CYUI01015158v1:6956322-6962344	L1PA2
311	327	CYUI01015199v1:7004708-7010730	L1PA2
312	328	CYUI01015209v1:3257488-3263510	L1PA2
313	329	CYUI01015238v1:3482223-3488245	L1PA2
314	330	CYUI01015347v1:3140032-3146054	L1PA2
315	331	CYUI01015531v1:27957-33979	L1PA2
316	332	CYUI01015563v1:1425827-1431849	L1PA2
317	333	CYUI01015662v1:571252-577274	L1PA2
318	334	CYUI01000005v1:27279505-27285526	L1PA2
319	335	CYUI01014905v1:24954635-24960656	L1PA2
320	336	CYUI01014913v1:5396347-5402368	L1PA2
321	337	CYUI01014915v1:12342905-12348926	L1PA2
322	338	CYUI01014918v1:2964541-2970562	L1PA2
323	339	CYUI01014938v1:16293922-16299943	L1PA2
324	340	CYUI01014940v1:14877634-14883655	L1PA2
325	341	CYUI01014943v1:1833550-1839571	L1PA2
326	342	CYUI01014950v1:8240858-8246879	L1PA2
327	343	CYUI01014958v1:14170207-14176228	L1PA2
328	344	CYUI01014975v1:12429497-12435518	L1PA2
329	345	CYUI01014999v1:251295-257316	L1PA2
330	346	CYUI01015005v1:7011956-7017977	L1PA2
331	347	CYUI01015047v1:10903640-10909661	L1PA2
332	348	CYUI01015050v1:1601146-1607167	L1PA2
333	349	CYUI01015089v1:699832-705853	L1PA2
334	350	CYUI01015131v1:3300448-3306469	L1PA2
335	351	CYUI01015135v1:8505107-8511128	L1PA2
336	352	CYUI01015150v1:5118697-5124718	L1PA2
337	353	CYUI01015181v1:6678701-6684722	L1PA2
338	354	CYUI01015199v1:537983-544004	L1PA2
339	355	CYUI01015219v1:5367945-5373966	L1PA2
340	356	CYUI01015238v1:5343789-5349810	L1PA2
341	357	CYUI01015250v1:5560103-5566124	L1PA2
342	358	CYUI01015351v1:2853770-2859791	L1PA2
343	359	CYUI01015406v1:4048301-4054322	L1PA2
344	360	CYUI01015654v1:660245-666266	L1PA2
345	361	CYUI01015740v1:370400-376421	L1PA2
346	362	CYUI01000003v1:4601476-4607496	L1PA2
347	363	CYUI01014902v1:5458231-5464251	L1PA2
348	364	CYUI01014904v1:8936531-8942551	L1PA2
349	365	CYUI01014914v1:20807540-20813560	L1PA2
350	366	CYUI01014917v1:23492320-23498340	L1PA2
351	367	CYUI01014918v1:8318648-8324668	L1PA2
352	368	CYUI01014918v1:17421880-17427900	L1PA2
353	369	CYUI01014920v1:3352013-3358033	L1PA2
354	370	CYUI01014923v1:14706958-14712978	L1PA2
355	371	CYUI01014983v1:6790323-6796343	L1PA2
356	372	CYUI01014991v1:5366866-5372886	L1PA2
357	374	CYUI01015056v1:10369368-10375388	L1PA2
358	375	CYUI01015108v1:410604-416624	L1PA2
359	376	CYUI01015140v1:6751814-6757834	L1PA2
360	377	CYUI01015217v1:4145301-4151321	L1PA2
361	378	CYUI01015240v1:3769028-3775048	L1PA2
362	379	CYUI01015267v1:4316654-4322674	L1PA2
363	380	CYUI01015412v1:122750-128770	L1PA2
364	381	CYUI01015797v1:15063-21083	L1PA2
365	382	CYUI01000092v1:1707248-1713267	L1PA2
366	383	CYUI01014913v1:22370866-22376885	L1PA2
367	384	CYUI01014918v1:3545028-3551047	L1PA2
368	385	CYUI01014938v1:19856744-19862763	L1PA2
369	386	CYUI01014945v1:14603168-14609187	L1PA2
370	387	CYUI01014993v1:8192486-8198505	L1PA2
371	388	CYUI01014998v1:8823420-8829439	L1PA2
372	389	CYUI01014998v1:8834189-8840208	L1PA2
373	390	CYUI01015012v1:2462455-2468474	L1PA2
374	391	CYUI01015064v1:1562354-1568373	L1PA2
375	392	CYUI01015079v1:3168112-3174131	L1PA2
376	393	CYUI01015082v1:2793569-2799588	L1PA2
377	394	CYUI01015086v1:9195105-9201124	L1PA2
378	395	CYUI01015090v1:6053238-6059257	L1PA2
379	396	CYUI01015209v1:4366182-4372201	L1PA2
380	397	CYUI01015219v1:1518891-1524910	L1PA2
381	398	CYUI01015239v1:2862687-2868706	L1PA2
382	399	CYUI01015302v1:4282196-4288215	L1PA2
383	400	CYUI01015730v1:234640-240659	L1PA2
384	401	CYUI01015772v1:804351-810370	L1PA2
385	403	CYUI01014901v1:17943759-17949777	L1PA2
386	404	CYUI01014915v1:3503964-3509982	L1PA2
387	405	CYUI01014915v1:8866006-8872024	L1PA2
388	406	CYUI01014917v1:3916699-3922717	L1PA2
389	407	CYUI01014937v1:8631150-8637168	L1PA2
390	408	CYUI01014938v1:18291626-18297644	L1PA2
391	409	CYUI01014939v1:5698112-5704130	L1PA2
392	411	CYUI01015020v1:4165081-4171099	L1PA2
393	412	CYUI01015022v1:9368023-9374041	L1PA2
394	413	CYUI01015032v1:10320212-10326230	L1PA2
395	414	CYUI01015141v1:6424106-6430124	L1PA2
396	415	CYUI01015156v1:4687819-4693837	L1PA2
397	416	CYUI01015181v1:5091104-5097122	L1PA2
398	417	CYUI01015203v1:5394411-5400429	L1PA2
399	418	CYUI01015219v1:4519009-4525027	L1PA2
400	419	CYUI01015267v1:1874159-1880177	L1PA2
401	420	CYUI01015269v1:795112-801130	L1PA2
402	421	CYUI01015311v1:1078970-1084988	L1PA2
403	422	CYUI01015311v1:5145128-5151146	L1PA2
404	423	CYUI01015409v1:265781-271799	L1PA2
405	424	CYUI01000003v1:8415446-8421463	L1PA2
406	425	CYUI01000260v1:125533-131550	L1PA2
407	426	CYUI01014903v1:19459538-19465555	L1PA2
408	427	CYUI01014906v1:4611375-4617392	L1PA2
409	428	CYUI01014906v1:21401157-21407174	L1PA2
410	429	CYUI01014913v1:8508465-8514482	L1PA2
411	430	CYUI01014915v1:17098391-17104408	L1PA2
412	431	CYUI01014916v1:15940973-15946990	L1PA2
413	432	CYUI01014917v1:712373-718390	L1PA2
414	433	CYUI01014918v1:10992892-10998909	L1PA2
415	434	CYUI01014919v1:619271-625288	L1PA2
416	435	CYUI01014923v1:18070478-18076495	L1PA2
417	436	CYUI01014945v1:3046139-3052156	L1PA2
418	437	CYUI01014953v1:1056728-1062745	L1PA2
419	438	CYUI01014987v1:10565004-10571021	L1PA2
420	439	CYUI01015011v1:4172612-4178629	L1PA2
421	440	CYUI01015014v1:4823582-4829599	L1PA2
422	441	CYUI01015140v1:8106925-8112942	L1PA2
423	442	CYUI01015202v1:3091322-3097339	L1PA2
424	443	CYUI01015285v1:4710259-4716276	L1PA2
425	444	CYUI01015287v1:4230190-4236207	L1PA2
426	445	CYUI01015347v1:907456-913473	L1PA2
427	446	CYUI01015367v1:1194592-1200609	L1PA2
428	447	CYUI01015619v1:1376549-1382566	L1PA2
429	448	CYUI01000262v1:35663-41679	L1PA2
430	449	CYUI01003065v1:7148-13164	L1PA2
431	450	CYUI01014917v1:5744067-5750083	L1PA2
432	451	CYUI01014923v1:9272819-9278835	L1PA2
433	452	CYUI01014943v1:2379334-2385350	L1PA2
434	453	CYUI01014958v1:7387691-7393707	L1PA2
435	454	CYUI01015014v1:3481878-3487894	L1PA2
436	455	CYUI01015022v1:6453387-6459403	L1PA2
437	456	CYUI01015057v1:2938093-2944109	L1PA2
438	457	CYUI01015109v1:5552981-5558997	L1PA2
439	458	CYUI01015175v1:7293897-7299913	L1PA2
440	459	CYUI01015302v1:3955143-3961159	L1PA2
441	460	CYUI01015367v1:244300-250316	L1PA2
442	461	CYUI01015413v1:1210577-1216593	L1PA2
443	462	CYUI01015445v1:3012095-3018111	L1PA2
444	463	CYUI01015458v1:2065113-2071129	L1PA2
445	464	CYUI01015654v1:377555-383571	L1PA2
446	465	CYUI01000020v1:368331-374346	L1PA2
447	466	CYUI01000064v1:387198-393213	L1PA2
448	467	CYUI01014901v1:22378871-22384886	L1PA2
449	468	CYUI01014903v1:22383193-22389208	L1PA2
450	469	CYUI01014914v1:1453281-1459296	L1PA2
451	470	CYUI01014944v1:15959217-15965232	L1PA2
452	471	CYUI01014945v1:16061977-16067992	L1PA2
453	472	CYUI01014957v1:11863620-11869635	L1PA2
454	473	CYUI01014999v1:4468400-4474415	L1PA2
455	474	CYUI01015012v1:3438070-3444085	L1PA2
456	475	CYUI01015053v1:2223092-2229107	L1PA2
457	476	CYUI01015086v1:2816451-2822466	L1PA2
458	477	CYUI01015243v1:1118790-1124805	L1PA2
459	478	CYUI01015556v1:450009-456024	L1PA2
460	479	CYUI01000074v1:2055823-2061837	L1PA2
461	480	CYUI01014906v1:3617496-3623510	L1PA2
462	481	CYUI01014906v1:15388671-15394685	L1PA2
463	482	CYUI01014914v1:8360760-8366774	L1PA2
464	483	CYUI01014933v1:3668816-3674830	L1PA2
465	484	CYUI01014941v1:19403798-19409812	L1PA2
466	485	CYUI01014944v1:7102612-7108626	L1PA2
467	486	CYUI01014945v1:15099584-15105598	L1PA2
468	487	CYUI01014958v1:10316366-10322380	L1PA2
469	488	CYUI01014959v1:12501660-12507674	L1PA2
470	489	CYUI01014998v1:6265271-6271285	L1PA2
471	490	CYUI01015131v1:705949-711963	L1PA2
472	491	CYUI01015135v1:681672-687686	L1PA2
473	492	CYUI01015211v1:2350234-2356248	L1PA2
474	493	CYUI01015534v1:575432-581446	L1PA2
475	494	CYUI01015675v1:849782-855796	L1PA2
476	495	CYUI01014906v1:27058542-27064555	L1PA2
477	496	CYUI01014915v1:14285510-14291523	L1PA2
478	497	CYUI01014958v1:7759787-7765800	L1PA2
479	498	CYUI01014963v1:3910667-3916680	L1PA2
480	499	CYUI01014987v1:9594817-9600830	L1PA2
481	500	CYUI01015005v1:1660485-1666498	L1PA2
482	501	CYUI01015064v1:10313245-10319258	L1PA2
483	502	CYUI01015086v1:3934653-3940666	L1PA2
484	503	CYUI01015128v1:1278727-1284740	L1PA2
485	504	CYUI01015267v1:2582024-2588037	L1PA2
486	505	CYUI01015399v1:2420759-2426772	L1PA2
487	506	CYUI01014905v1:15557602-15563614	L1PA2
488	507	CYUI01014934v1:15975281-15981293	L1PA2
489	508	CYUI01015014v1:4232209-4238221	L1PA2
490	509	CYUI01015153v1:1826994-1833006	L1PA2
491	510	CYUI01015195v1:6647757-6653769	L1PA2
492	511	CYUI01015205v1:5610426-5616438	L1PA2
493	512	CYUI01015218v1:6389327-6395339	L1PA2
494	513	CYUI01015262v1:4052369-4058381	L1PA2
495	514	CYUI01015276v1:5707946-5713958	L1PA2
496	515	CYUI01015346v1:3038911-3044923	L1PA2
497	516	CYUI01014968v1:11105476-11111487	L1PA2
498	517	CYUI01015011v1:8300004-8306015	L1PA2
499	518	CYUI01015022v1:1867617-1873628	L1PA2
500	519	CYUI01015481v1:231-6242	L1PA2
501	520	CYUI01015551v1:60066-66077	L1PA2
502	521	CYUI01000071v1:147691-153701	L1PA2
503	522	CYUI01000074v1:1876003-1882013	L1PA2
504	523	CYUI01014905v1:8201435-8207445	L1PA2
505	524	CYUI01014914v1:18542071-18548081	L1PA2
506	525	CYUI01014938v1:18752846-18758856	L1PA2
507	526	CYUI01014957v1:752524-758534	L1PA2
508	527	CYUI01015020v1:7651350-7657360	L1PA2
509	528	CYUI01015028v1:12008504-12014514	L1PA2
510	529	CYUI01015141v1:623027-629037	L1PA2
511	530	CYUI01014918v1:3448832-3454841	L1PA2
512	531	CYUI01014923v1:2772123-2778132	L1PA2
513	532	CYUI01014923v1:13314849-13320858	L1PA2
514	533	CYUI01014933v1:5412718-5418727	L1PA2
515	534	CYUI01014934v1:1477554-1483563	L1PA2
516	535	CYUI01014958v1:12222647-12228656	L1PA2
517	536	CYUI01014987v1:14053125-14059134	L1PA2
518	537	CYUI01015020v1:1158005-1164014	L1PA2
519	538	CYUI01015035v1:5637283-5643292	L1PA2
520	539	CYUI01015199v1:1770815-1776824	L1PA2
521	542	CYUI01014916v1:10542960-10548968	L1PA2
522	543	CYUI01014918v1:21144578-21150586	L1PA2
523	544	CYUI01014938v1:15460231-15466239	L1PA2
524	545	CYUI01014940v1:9021569-9027577	L1PA2
525	546	CYUI01014941v1:9175422-9181430	L1PA2
526	547	CYUI01014977v1:1627750-1633758	L1PA2
527	548	CYUI01014977v1:2912470-2918478	L1PA2
528	549	CYUI01015032v1:9164036-9170044	L1PA2
529	550	CYUI01015124v1:706838-712846	L1PA2
530	551	CYUI01015124v1:1414544-1420552	L1PA2
531	552	CYUI01015732v1:412587-418595	L1PA2
532	553	CYUI01015924v1:112012-118020	L1PA2
533	555	CYUI01014914v1:3760693-3766700	L1PA2
534	556	CYUI01014914v1:12123092-12129099	L1PA2
535	557	CYUI01014987v1:10793829-10799836	L1PA2
536	558	CYUI01015057v1:3984954-3990961	L1PA2
537	559	CYUI01015117v1:5421969-5427976	L1PA2
538	561	CYUI01000028v1:1889527-1895533	L1PA2
539	562	CYUI01014906v1:5541916-5547922	L1PA2
540	563	CYUI01014934v1:12864905-12870911	L1PA2
541	565	CYUI01014991v1:6529576-6535582	L1PA2
542	566	CYUI01015087v1:10105896-10111902	L1PA2
543	568	CYUI01015169v1:3561560-3567566	L1PA2
544	570	CYUI01015414v1:1258991-1264997	L1PA2
545	572	CYUI01014902v1:4919027-4925032	L1PA2
546	573	CYUI01014905v1:17338879-17344884	L1PA2
547	574	CYUI01014940v1:12652839-12658844	L1PA2
548	575	CYUI01014972v1:4935646-4941651	L1PA2
549	576	CYUI01015009v1:7051793-7057798	L1PA2
550	577	CYUI01015035v1:1376673-1382678	L1PA2
551	578	CYUI01015140v1:5532516-5538521	L1PA2
552	579	CYUI01015141v1:1776478-1782483	L1PA2
553	580	CYUI01000005v1:29044634-29050638	L1PA2
554	581	CYUI01000092v1:2072827-2078831	L1PA2
555	583	CYUI01014919v1:773492-779496	L1PA2
556	584	CYUI01014959v1:5010449-5016453	L1PA2
557	585	CYUI01015079v1:7472219-7478223	L1PA2
558	586	CYUI01015197v1:3506913-3512917	L1PA2
559	587	CYUI01015957v1:202421-208425	L1PA2
560	588	CYUI01014919v1:5951563-5957566	L1PA2
561	589	CYUI01014919v1:21948858-21954861	L1PA2
562	590	CYUI01014967v1:6545968-6551971	L1PA2
563	591	CYUI01015090v1:8738204-8744207	L1PA2
564	592	CYUI01015095v1:7007138-7013141	L1PA2
565	593	CYUI01015135v1:7001346-7007349	L1PA2
566	594	CYUI01014991v1:13895491-13901493	L1PA2
567	595	CYUI01015043v1:9879827-9885829	L1PA2
568	596	CYUI01015082v1:5691561-5697563	L1PA2
569	597	CYUI01015282v1:3714896-3720898	L1PA2
570	598	CYUI01015282v1:4242030-4248032	L1PA2
571	599	CYUI01015350v1:2686121-2692123	L1PA2
572	600	CYUI01014934v1:18845850-18851851	L1PA2
573	601	CYUI01014937v1:9768541-9774542	L1PA2
574	602	CYUI01014943v1:9375449-9381450	L1PA2
575	603	CYUI01014959v1:10606718-10612719	L1PA2
576	604	CYUI01015124v1:4791450-4797451	L1PA2
577	605	CYUI01015144v1:2721421-2727422	L1PA2
578	606	CYUI01015483v1:1034954-1040955	L1PA2
579	607	CYUI01015669v1:634443-640444	L1PA2
580	608	CYUI01015847v1:362003-368004	L1PA2
581	610	CYUI01014916v1:9940627-9946627	L1PA2
582	611	CYUI01014918v1:21270936-21276936	L1PA2
583	612	CYUI01014945v1:15186180-15192180	L1PA2
584	613	CYUI01015311v1:2124760-2130760	L1PA2
585	614	CYUI01000001v1:7301354-7307353	L1PA2
586	615	CYUI01000003v1:4530213-4536212	L1PA2
587	616	CYUI01000005v1:26755776-26761775	L1PA2
588	617	CYUI01000085v1:36024-42023	L1PA2
589	618	CYUI01014947v1:1042011-1048010	L1PA2
590	619	CYUI01015256v1:3332225-3338224	L1PA2
591	621	CYUI01003943v1:24177-30175	L1PA2
592	622	CYUI01014949v1:3697290-3703288	L1PA2
593	623	CYUI01014975v1:13004948-13010946	L1PA2
594	624	CYUI01015754v1:858702-864700	L1PA2
595	625	CYUI01000001v1:34503767-34509764	L1PA2
596	626	CYUI01014962v1:7910943-7916940	L1PA2
597	627	CYUI01014991v1:10817385-10823382	L1PA2
598	628	CYUI01015086v1:10454049-10460046	L1PA2
599	629	CYUI01015110v1:882829-888826	L1PA2
600	630	CYUI01015150v1:7964820-7970817	L1PA2
601	631	CYUI01015421v1:4293-10290	L1PA2
602	632	CYUI01014958v1:2051833-2057829	L1PA2
603	633	CYUI01014959v1:13966864-13972859	L1PA2
604	634	CYUI01014965v1:5094263-5100258	L1PA2
605	635	CYUI01015043v1:4213883-4219877	L1PA2
606	636	CYUI01015141v1:6124653-6130647	L1PA2
607	637	CYUI01015432v1:843623-849617	L1PA2
608	638	CYUI01015551v1:246143-252136	L1PA2
609	639	CYUI01015285v1:263000-268992	L1PA2
610	640	CYUI01015288v1:1222598-1228590	L1PA2
611	641	CYUI01015378v1:58334-64326	L1PA2
612	642	CYUI01000003v1:5484618-5490609	L1PA2
613	643	CYUI01000160v1:19536-25527	L1PA2
614	645	CYUI01014945v1:18714821-18720811	L1PA2
615	646	CYUI01014950v1:8227932-8233922	L1PA2
616	647	CYUI01014958v1:3478753-3484743	L1PA2
617	648	CYUI01014980v1:14302892-14308882	L1PA2
618	649	CYUI01015062v1:1260076-1266066	L1PA2
619	650	CYUI01014923v1:2150289-2156278	L1PA2
620	652	CYUI01015053v1:2874448-2880437	L1PA2
621	653	CYUI01015334v1:3168224-3174213	L1PA2
622	654	CYUI01014904v1:18500604-18506592	L1PA2
623	655	CYUI01015122v1:864579-870567	L1PA2
624	656	CYUI01015412v1:1195653-1201641	L1PA2
625	657	CYUI01015140v1:1354605-1360592	L1PA2
626	658	CYUI01000017v1:2724258-2730244	L1PA2
627	659	CYUI01014920v1:6942414-6948400	L1PA2
628	660	CYUI01015004v1:6124675-6130660	L1PA2
629	661	CYUI01015053v1:2861935-2867920	L1PA2
630	662	CYUI01015144v1:514860-520845	L1PA2
631	663	CYUI01000001v1:3222080-3228064	L1PA2
632	664	CYUI01014914v1:20075520-20081504	L1PA2
633	665	CYUI01014920v1:2852547-2858531	L1PA2
634	666	CYUI01015730v1:150211-156194	L1PA2
635	667	CYUI01014916v1:16316942-16322924	L1PA2
636	668	CYUI01001225v1:7316-13297	L1PA2
637	669	CYUI01014905v1:3269510-3275490	L1PA2
638	670	CYUI01014944v1:1686120-1692099	L1PA2
639	671	CYUI01015005v1:6126242-6132221	L1PA2
640	672	CYUI01014941v1:7748635-7754612	L1PA2
641	673	CYUI01015003v1:9031928-9037905	L1PA2
642	674	CYUI01014985v1:11298312-11304287	L1PA2
643	676	CYUI01000062v1:2311435-2317409	L1PA2
644	677	CYUI01014987v1:14536619-14542591	L1PA2
645	678	CYUI01015852v1:385634-391606	L1PA2
646	679	CYUI01015267v1:153276-159245	L1PA2
647	681	CYUI01014985v1:1437985-1443952	L1PA2
648	682	CYUI01003183v1:26925-32890	L1PA2
649	683	CYUI01014913v1:14110547-14116506	L1PA2
650	685	CYUI01014964v1:3530095-3536042	L1PA2
651	686	CYUI01015105v1:422006-427952	L1PA2
652	687	CYUI01015286v1:2944225-2950166	L1PA2
653	688	CYUI01015079v1:8450098-8456030	L1PA2
654	689	CYUI01014923v1:6378757-6384674	L1PA2
655	690	CYUI01014962v1:4951853-4957770	L1PA2
656	692	CYUI01014901v1:5017774-5023684	L1PA2
657	693	CYUI01014934v1:1037203-1043098	L1PA2
658	694	CYUI01015130v1:6806358-6812253	L1PA2
659	695	CYUI01014938v1:581491-587368	L1PA2
660	696	CYUI01000070v1:237672-243548	L1PA2
661	697	CYUI01014905v1:21257084-21262948	L1PA2
662	698	CYUI01014999v1:9210410-9216264	L1PA2
663	699	CYUI01014953v1:14494159-14500000	L1PA2
664	700	CYUI01014962v1:1147586-1153376	L1PA2
665	703	CYUI01014904v1:25145202-25150850	L1PA2
666	705	CYUI01000001v1:35453589-35459141	L1PA2
667	707	CYUI01015221v1:108173-113700	L1PA2
668	5	CYUI01000262v1:142337-148480	L1PA3
669	6	CYUI01014944v1:13887774-13893915	L1PA3
670	7	CYUI01015260v1:3046662-3052802	L1PA3
671	8	CYUI01015754v1:550713-556851	L1PA3
672	9	CYUI01000750v1:49962-56099	L1PA3
673	10	CYUI01015117v1:1311864-1317997	L1PA3
674	86	CYUI01014999v1:5939200-5945233	L1PA3
675	98	CYUI01015079v1:1215596-1221628	L1PA3
676	100	CYUI01015175v1:6591323-6597355	L1PA3
677	129	CYUI01014917v1:20913883-20919912	L1PA3
678	144	CYUI01015256v1:125984-132013	L1PA3
679	147	CYUI01015724v1:758677-764706	L1PA3
680	187	CYUI01014972v1:13955897-13961924	L1PA3
681	255	CYUI01015195v1:6676824-6682849	L1PA3
682	319	CYUI01014945v1:16266743-16272765	L1PA3
683	402	CYUI01000001v1:25251991-25258009	L1PA3
684	410	CYUI01014985v1:4482086-4488104	L1PA3
685	541	CYUI01000089v1:1488370-1494378	L1PA3
686	560	CYUI01015476v1:816102-822109	L1PA3
687	569	CYUI01015194v1:4166430-4172436	L1PA3
688	571	CYUI01015445v1:171316-177322	L1PA3
689	582	CYUI01014902v1:5575100-5581104	L1PA3
690	644	CYUI01014944v1:14238740-14244730	L1PA3
691	651	CYUI01014963v1:11158570-11164559	L1PA3
692	675	CYUI01014987v1:10273205-10279180	L1PA3
693	702	CYUI01014950v1:2559507-2565170	L1PA3
694	11	CYUI01015545v1:1469365-1475494	L1PA4
