# Supplementary material for: L1 retrotransposons exploit RNA m6A modification as an evolutionary driving force
Source: Nat Commun. 2021 Feb 9;12:880. doi: 10.1038/s41467-021-21197-1 (PMC7873242; doi:10.1038/s41467-021-21197-1)
Supplement: Supplementary file 7 — Source Data [file 41467_2021_21197_MOESM7_ESM.xlsx]

## Sheet: Figure 1.
Fig. 1B		siCtrl	siMETTL3	siALKBH5	siFTO
Absolute number of colonies (per 50,000 cells)	replicate# 1	99.5	33.5	169	74.5
	replicate# 2	114.5	40	166.5	99
	replicate# 3	89	49	179.5	123
*Average number from two technical replicates
		siCtrl	siMETTL3	siALKBH5	siFTO
Relative retrotransposition frequency (normalized to siCtrl)	replicate# 1	0.985149	0.331683	1.67327	0.737624
	replicate# 2	1.13366	0.39604	1.64851	0.980198
	replicate# 3	0.881188	0.485149	1.77723	1.21782
Tukey's multiple comparisons test
	Mean Diff.	95.00% CI of diff.	Significant?	Summary	Adjusted P Value
siCtrl vs. siMETTL3	0.5957	0.216 to 0.9754	Yes	**	0.0045
siCtrl vs. siALKBH5	-0.6997	-1.079 to -0.32	Yes	**	0.0016
siCtrl vs. siFTO	0.02145	-0.3583 to 0.4012	No	ns	0.9977
siMETTL3 vs. siALKBH5	-1.295	-1.675 to -0.9157	Yes	****	<0.0001
siMETTL3 vs. siFTO	-0.5743	-0.954 to -0.1946	Yes	**	0.0056
siALKBH5 vs. siFTO	0.7211	0.3414 to 1.101	Yes	**	0.0013
Fig. 1C		FH-AcGFP	FH-ALKBH5	FH-FTO
Absolute number of colonies (per 50,000 cells)	replicate# 1	122	28	108
	replicate# 2	128.5	23.5	123
	replicate# 3	131	46	142
*Average number from two technical replicates
		FH-AcGFP	FH-ALKBH5	FH-FTO
Relative retrotransposition frequency (normalized to FH-AcGFP)	replicate# 1	0.959371	0.220183	0.849279
	replicate# 2	1.01048	0.184797	0.967235
	replicate# 3	1.03014	0.36173	1.11664
Tukey's multiple comparisons test	Mean Diff.	95.00% CI of diff.	Significant?	Summary	Adjusted P Value
FH-AcGFP vs. FH-ALKBH5	0.7444	0.5022 to 0.9867	Yes	***	0.0002	A-B
FH-AcGFP vs. FH-FTO	0.02228	-0.22 to 0.2645	No	ns	0.9574	A-C
FH-ALKBH5 vs. FH-FTO	-0.7221	-0.9644 to -0.4799	Yes	***	0.0002	B-C
Fig. 1D		+ d4T
		FH-AcGFP	FH-ALKBH5	FH-ALKBH5 H204A		FH-AcGFP	FH-ALKBH5	FH-ALKBH5 H204A
Absolute number of colonies (per 50,000 cells)	replicate# 1	6	1	7		91.5	23	55
	replicate# 2	15	5	11		141	22.5	78
	replicate# 3	21	7.5	18.5		99	22	95.5
*Average number from two technical replicates
		+ d4T
		FH-AcGFP	FH-ALKBH5	FH-ALKBH5 H204A		FH-AcGFP	FH-ALKBH5	FH-ALKBH5 H204A
Relative retrotransposition frequency (normalized FH-AcGFP)	replicate# 1	0.0542986	0.00904977	0.0633484		0.828054	0.208145	0.497738
	replicate# 2	0.135747	0.0452489	0.0995475		1.27602	0.20362	0.705882
	replicate# 3	0.190045	0.0678733	0.167421		0.895928	0.199095	0.864253
Tukey's multiple comparisons test	Mean Diff.	95.00% CI of diff.	Significant?	Summary	Adjusted P Value
d4T FH-AcGFP vs. d4T FH-ALKBH5	0.08403	-0.2716 to 0.4396	No	ns	0.9633
d4T FH-AcGFP vs. d4T FH-ALKBH5 H204A	0.0166	-0.339 to 0.3722	No	ns	>0.9999
d4T FH-AcGFP vs. FH-AcGFP	-0.8742	-1.23 to -0.5186	Yes	****	<0.0001
d4T FH-AcGFP vs. FH-ALKBH5	-0.07723	-0.4328 to 0.2784	No	ns	0.9742
d4T FH-AcGFP vs. FH-ALKBH5 H204A	-0.564	-0.9196 to -0.2084	Yes	**	0.0019
d4T FH-ALKBH5 vs. d4T FH-ALKBH5 H204A	-0.06742	-0.423 to 0.2882	No	ns	0.9857
d4T FH-ALKBH5 vs. FH-AcGFP	-0.9582	-1.314 to -0.6026	Yes	****	<0.0001
d4T FH-ALKBH5 vs. FH-ALKBH5	-0.1613	-0.5169 to 0.1943	No	ns	0.6575
d4T FH-ALKBH5 vs. FH-ALKBH5 H204A	-0.6481	-1.004 to -0.2925	Yes	***	0.0006
d4T FH-ALKBH5 H204A vs. FH-AcGFP	-0.8908	-1.246 to -0.5352	Yes	****	<0.0001
d4T FH-ALKBH5 H204A vs. FH-ALKBH5	-0.09384	-0.4494 to 0.2618	No	ns	0.9427
d4T FH-ALKBH5 H204A vs. FH-ALKBH5 H204A	-0.5806	-0.9362 to -0.225	Yes	**	0.0015
FH-AcGFP vs. FH-ALKBH5	0.797	0.4414 to 1.153	Yes	****	<0.0001
FH-AcGFP vs. FH-ALKBH5 H204A	0.3102	-0.04541 to 0.6658	No	ns	0.1014
FH-ALKBH5 vs. FH-ALKBH5 H204A	-0.4868	-0.8424 to -0.1312	Yes	**	0.0062

## Sheet: Figure 2.
Fig. 2A	IgG			-m6A
	replicate #1	replicate #2	replicate #3	replicate #1	replicate #2	replicate #3
HPRT1	0.002533	0.001192	0.01094	0.026756	0.124267	0.08784
SON	0.001244	0.000492	0.00358	1.23471	0.978625	1.30485
CREBBP	0.000556	0.000508	0.0032	1.01209	0.832633	0.96802
L1 5UTR	0.001133	0.000833	0.0038	0.971111	1.49818	1.30645
L1 ORF1	0.001511	0.000958	0.00549	1.07884	1.11695	0.96945
L1 ORF2	0.002022	0.001058	0.00479	1.24551	1.32814	0.87561
Dunnett's multiple comparisons test
	Mean Diff.	95.00% CI of diff.	Significant?	Summary	Adjusted P Value
HPRT1 vs. SON	-1.093	-1.499 to -0.6877	Yes	****	0.0001
HPRT1 vs. CREBBP	-0.858	-1.263 to -0.4525	Yes	***	0.0002
HPRT1 vs. L1 5UTR	-1.179	-1.584 to -0.7735	Yes	****	0.0001
HPRT1 vs. L1 ORF1	-0.9755	-1.381 to -0.57	Yes	****	0.0001
HPRT1 vs. L1 ORF2	-1.07	-1.476 to -0.6647	Yes	****	0.0001
Fig. 2B
	siCtrl	siMETTL3	siALKBH5
replicate #1	0.863166	0.587965	1.18522
replicate #2	1.31254	0.667791	1.53386
replicate #3	0.980192	0.482306	1.21526
replicate #4	0.876126	0.630827	1.17997
replicate #5	1.10785	1.0231	1.29493
Unpaired t test	vs siMETTL3	vs siALKBH5
P value	0.0225	0.0446
P value summary	*	*
Significantly different (P < 0.05)?	Yes	Yes
One- or two-tailed P value?	Two-tailed	Two-tailed
t, df	t=2.818 df=8	t=2.379 df=8

## Sheet: Figure 3.
Fig. 3B
	L1Hs 5′ UTR	A332T	A495T	A569T	A600T	A679T	A839T
replicate #1	0.989157	0.701569	0.874442	0.993157	0.802008	1.05026	0.941425
replicate #2	1.1343	0.723608	0.931246	0.99999	0.849809	1.07302	1.04417
replicate #3	0.89726	0.671178	0.788112	0.882925	0.816271	0.967929	0.902098
replicate #4	0.979278	0.627162	0.758133	0.927266	0.762353	0.914246	0.804385
Dunnett's multiple comparisons test
	Mean Diff.	95.00% CI of diff.	Significant?	Summary	Adjusted P Value
WT vs. A332T	0.3191	0.1748 to 0.4634	Yes	****	0.0001
WT vs. A495T	0.162	0.01774 to 0.3063	Yes	*	0.024
WT vs. A569T	0.04917	-0.09511 to 0.1934	No	ns	0.8471
WT vs. A600T	0.1924	0.04811 to 0.3367	Yes	**	0.0064
WT vs. A679T	-0.001364	-0.1456 to 0.1429	No	ns	0.9999
WT vs. A839T	0.07698	-0.0673 to 0.2213	No	ns	0.4944
Fig. 3C
	L1Hs 5′ UTR	A332/600T	A332/495/600T
replicate #1	0.956097	0.501625	0.397853
replicate #2	1.01416	0.577146	0.441068
replicate #3	0.979397	0.537092	0.491463
replicate #4	0.928673	0.641123	0.465231
replicate #5	1.12167	0.618317	0.465833
Tukey's multiple comparisons test
	Mean Diff.	95.00% CI of diff.	Significant?	Summary	Adjusted P Value
L1Hs 5'UTR vs. 329/597T	0.4249	0.3269 to 0.523	Yes	****	<0.0001
L1Hs 5'UTR vs. 329/597/492T	0.5477	0.4497 to 0.6457	Yes	****	<0.0001
329/597T vs. 329/597/492T	0.1228	0.02476 to 0.2208	Yes	*	0.015
Fig. 3D		pL1Hs	pL1 m6A mut
Absolute number of colonies (per 40,000 cells)	replicate# 1	75	14
	replicate# 2	70.5	12.5
	replicate# 3	79	19
*two technical replicates and three independent experiments
					Unpaired t test
		pL1Hs	pL1 m6A mut		P value	<0.0001
Relative retrotransposition frequency (normalized to pL1Hs)	replicate# 1	1.00223	0.187082		P value summary	****
	replicate# 2	0.942094	0.167038		Significantly different (P < 0.05)?	Yes
	replicate# 3	1.05568	0.253898		One- or two-tailed P value?	Two-tailed
					t, df	t=18.97 df=4
Fig. 3E	pL1Hs	pL1 m6A mut		Unpaired t test
replicate# 1	1.12919	0.702767		P value	0.0352
replicate# 2	1.07591	0.586104		P value summary	*
replicate# 3	0.794896	0.365755		Significantly different (P < 0.05)?	Yes
				One- or two-tailed P value?	Two-tailed
				t, df	t=3.131 df=4
Fig. 3F		pL1Hs		pL1 m6A mut
		FH-AcGFP	FH-ALKBH5	FH-AcGFP	FH-ALKBH5
Absolute number of colonies (per 25,000 cells)	replicate# 1	60	20	20	13.5
	replicate# 2	62	20	21	9
	replicate# 3	69	29	24.5	19.5
*Average number from two technical replicates
		pL1Hs		pL1 m6A mut
		FH-AcGFP	FH-ALKBH5	FH-AcGFP	FH-ALKBH5
Relative retrotransposition frequency (normalized to pL1Hs)	replicate# 1	0.942408	0.314136	0.314136	0.212042
	replicate# 2	0.973822	0.314136	0.329843	0.141361
	replicate# 3	1.08377	0.455497	0.384817	0.306283
Tukey's multiple comparisons test
	Mean Diff.	95.00% CI of diff.	Significant?	Summary	Adjusted P Value
FH-GFP Hs vs. FH-ALKBH5 Hs	0.6584	0.4728 to 0.8439	Yes	****	<0.0001
FH-GFP Hs vs. FH-GFP mut	0.6387	0.4532 to 0.8243	Yes	****	<0.0001
FH-GFP Hs vs. FH-ALKBH5 mut	0.7788	0.5932 to 0.9644	Yes	****	<0.0001
FH-ALKBH5 Hs vs. FH-GFP mut	-0.01963	-0.2052 to 0.1659	No	ns	0.9856
FH-ALKBH5 Hs vs. FH-ALKBH5 mut	0.1204	-0.06515 to 0.306	No	ns	0.2385
FH-GFP mut vs. FH-ALKBH5 mut	0.1401	-0.04552 to 0.3256	No	ns	0.1508
Fig. 3G		pL1Hs		pL1 m6A mut
		siCtrl	siALKBH5	siCtrl	siALKBH5
Absolute number of colonies (per 40,000 cells)	replicate# 1	83	139	30.5	39.5
	replicate# 2	77	140.5	42	50
	replicate# 3	64.5	124	22	30.5
*Average number from two technical replicates
		pL1Hs		pL1 m6A mut
		siCtrl	siALKBH5	siCtrl	siALKBH5
Relative retrotransposition frequency (normalized to pL1Hs)	replicate# 1	1.10913	1.85746	0.407572	0.52784
	replicate# 2	1.02895	1.87751	0.561247	0.668151
	replicate# 3	0.861915	1.65702	0.293987	0.407572
Tukey's multiple comparisons test	Mean Diff.	95.00% CI of diff.	Significant?	Summary	Adjusted P Value
siCtrl HS vs. siA5 Hs	-0.7973	-1.133 to -0.462	Yes	***	0.0003
siCtrl HS vs. siCtrl mut	0.5791	0.2438 to 0.9144	Yes	**	0.0025
siCtrl HS vs. siA5 mut	0.4655	0.1302 to 0.8008	Yes	**	0.0093
siA5 Hs vs. siCtrl mut	1.376	1.041 to 1.712	Yes	****	<0.0001
siA5 Hs vs. siA5 mut	1.263	0.9275 to 1.598	Yes	****	<0.0001
siCtrl mut vs. siA5 mut	-0.1136	-0.4489 to 0.2217	No	ns	0.7078

## Sheet: Figure 4.
	Fig. 4B	Ratio of polysome-bound mRNA levels (pL1 m6A mut-transfected HeLa / pL1Hs-transfected HeLa)
		Reporter L1				GAPDH
	Fraction	replicate #1	replicate #2	replicate #3	replicate #4	replicate #1	replicate #2	replicate #3	replicate #4
	4	0.77255	1.16448	1.02535	0.812863	0.888877	1.05611	0.906943	0.79094
	5	0.683322	1.11757	1.01455	0.849482	0.95385	0.98874	0.712941	0.777317
	6	0.741303	0.883028	1.04005	0.809804	0.902506	1.11189	0.961263	0.896016
	7	0.740056	0.78451	0.769108	0.70018	0.886251	1.04657	1.02576	0.839949
	8	0.67613	0.760716	0.771626	0.765336	1.07881	1.01823	1.13934	0.928453
	9	0.603827	0.619851	0.68193	0.628058	0.942441	1.09463	1.16447	0.807052
	10	0.444476	0.570102	0.553982	0.65206	0.847668	0.921941	1.00004	0.970968
	Bonferroni's multiple comparisons test
	Fraction	Mean Diff.	95.00% CI of diff.	Significant?	Summary	Adjusted P Value
	4	0.03309	-0.198 to 0.2642	No	ns	>0.9999
	5	0.05802	-0.1731 to 0.2891	No	ns	>0.9999
	6	-0.09937	-0.3305 to 0.1317	No	ns	>0.9999
	7	-0.2012	-0.4323 to 0.02995	No	ns	0.1261
	8	-0.2978	-0.5289 to -0.06663	Yes	**	0.0051
	9	-0.3687	-0.5998 to -0.1376	Yes	***	0.0004
	10	-0.38	-0.6111 to -0.1489	Yes	***	0.0002
	Fig. 4D	Ratio of polysome-bound mRNA levels (siCtrl-treated PA-1 / siALKBH5-treated PA-1)
		L1 mRNA			GAPDH
	Fraction	replicate #1	replicate #2	replicate #3	replicate #1	replicate #2	replicate #3
	4	1.34234	1.08609	1.08467	0.874903	0.542164	0.576906
	5	1.19694	1.2553	1.61513	0.968726	0.834439	0.848385
	6	1.0077	1.63056	1.71962	1.07824	1.16306	1.11597
	7	1.78906	1.95884	1.74369	0.985738	1.13948	0.991942
	8	1.10668	1.60955	1.54627	1.32122	1.03739	1.19542
	9	1.81327	1.91165	1.67845	1.19136	1.19403	1.42922
	10	1.81177	2.19272	1.77398	1.00934	1.25338	1.67257
	Bonferroni's multiple comparisons test
	Fraction	Mean Diff.	95.00% CI of diff.	Significant?	Summary	Adjusted P Value
	4	-0.5064	-0.9882 to -0.02459	Yes	*	0.0347
	5	-0.4719	-0.9537 to 0.009847	No	ns	0.0578
	6	-0.3335	-0.8153 to 0.1482	No	ns	0.3797
	7	-0.7915	-1.273 to -0.3097	Yes	***	0.0004
	8	-0.2362	-0.7179 to 0.2456	No	ns	>0.9999
	9	-0.5296	-1.011 to -0.0478	Yes	*	0.0244
	10	-0.6144	-1.096 to -0.1326	Yes	**	0.0065
	Fig. 4F
			pL1Hs				pL1 m6A mut
			replicate #1	replicate #2	replicate #3	replicate #4	replicate #1	replicate #2	replicate #3	replicate #4
	IgG-IP	PSMB6	0	0	0	0	0	0	0	0
		cJun	0.033	0	0	0	0.056	0	0	0
		L1 reporter	0	0	0.000667	0	0	0.001	0	0
	eIF3b-IP	PSMB6	0	0	0	0	0.028	0	0	0
		cJun	0.154	0.098	0.1847	0.103	0.103	0.086	0.2187	0.099
		L1 reporter	0.04	0.097	0.0467	0.122	0.019	0.018	0.014	0.045
	Unpaired t test (pL1Hs vs pL1 m6A mut)
			cJun	L1 reporter
		P value	0.8322	0.0471
		P value summary	ns	*
		Significantly different (P < 0.05)?	No	Yes
		One- or two-tailed P value?	Two-tailed	Two-tailed
		t, df	t=0.2213 df=6	t=2.492 df=6

## Sheet: Figure 5.
Fig. 5G and H
	Number of co-localizing puncta					Intensity of co-localizing L1 ORF1p
#	pL1Hs	pL1 m6A mut	Kolmogorov-Smirnov test		#	pL1Hs	pL1 m6A mut	Kolmogorov-Smirnov test
1	21	3	P value	<0.0001	1	1192.6	252.006	P value	<0.0001
2	18	2	Exact or approximate P value?	Approximate	2	616.59	59.0599	Exact or approximate P value?	Approximate
3	16	1	P value summary	****	3	513.057	28.3734	P value summary	****
4	1	1	Significantly different (P < 0.05)?	Yes	4	33.7349	99.0619	Significantly different (P < 0.05)?	Yes
5	2	2	Kolmogorov-Smirnov D	0.7367	5	69.1886	305.295	Kolmogorov-Smirnov D	0.6498
6	5	3			6	148.781	91.9429
7	6	1			7	185.566	32.5157
8	19	1			8	653.093	28.8572
9	7	2			9	388.96	109.45
10	7	4			10	651.762	691.093
11	18	2			11	2529.43	171.602
12	5	1			12	815.844	19.2803
13	20	1			13	2073.47	77.1958
14	25	3			14	1940.59	125.759
15	13	3			15	2482.62	111.893
16	6	2			16	2782.74	157.717
17	6	3			17	3176.19	70.0869
18	6	2			18	683.515	50.584
19	13	3			19	8373.39	67.3003
20	39	1			20	1560.05	21.3021
21	4	8			21	134.613	187.24
22	5	4			22	198.271	88.162
23	5	1			23	194.648	14.9784
24	9	3			24	315.823	109.698
25	10	12			25	402.05	655.188
26	7	4			26	208.19	106.901
27	9	5			27	597.043	137.377
28	13	17			28	1361.46	1676.72
29	20	2			29	1312.68	40.9929
30	1	9			30	46.4726	247.943
31	5	2			31	574.69	53.6572
32	15	4			32	726.869	98.0801
33	26	3			33	1175.51	67.465
34	37	4			34	1512.55	951.917
35	19				35	796.651
36	35				36	2395.52
37	13				37	1222.82
38	7				38	351.081
39	24				39	4050.81
40	29				40	3685.19
41	2				41	46.0564
42	9				42	390.096
43	18				43	763.444

## Sheet: Figure 6.
	Fig. 6C		pL1 PA25′ UTR	pL1 PA25′ UTR T333C	pL1 PA25′ UTR T333G
	Absolute number of colonies (per 80,000 cells)	replicate# 1	30.5	42.5	30
		replicate# 2	32.5	43.5	33.5
		replicate# 3	35.5	51	28
	*Average number from two technical replicates
			pL1 PA25′ UTR	pL1 PA25′ UTR T333C	pL1 PA25′ UTR T333G
	Relative retrotransposition frequency (normalized to pL1 PA25′ UTR)	replicate# 1	0.928934	1.29442	0.913706
		replicate# 2	0.989848	1.32487	1.0203
		replicate# 3	1.08122	1.5533	0.852792
	Tukey's multiple comparisons test
		Mean Diff.	95.00% CI of diff.	Significant?	Summary	Adjusted P Value
	L1PA2 vs. L1PA2 T330C	-0.3909	-0.654 to -0.1278	Yes	**	0.0092
	L1PA2 vs. L1PA2 T330G	0.07107	-0.192 to 0.3342	No	ns	0.7004
	L1PA2 T330C vs. L1PA2 T330G	0.4619	0.1988 to 0.725	Yes	**	0.0041

## Sheet: Figure S1.
Fig. S1B		replicate #1	replicate #2
	siCtrl	95.58	89.4
	siMETTL3	96.23	92.43
	siALKBH5	94.2	90.14
	siFTO	95.31	90.57
	FACS gating of Annexin V assay
Fig. S1E			replicate #1	replicate #2
	mock	FH-AcGFP	77.5	88.8
	pL1Hs	FH-AcGFP	87.9	86
		FH-ALKBH5	86.8	80.6
		FH-ALKBH5 H204A	84.2	87.9
		FH-FTO	85.9	84.1
	pL1 m6A mut	FH-AcGFP	90.39	87.4
		FH-ALKBH5	84.8	87.6
Fig. S1G		+ pYX15 (ORF1 mutant)	+ pYX14 L1Hs
		FH-AcGFP	FH-AcGFP	FH-ALKBH5	FH-FTO
	replicate #1	0.008713	1.02169	0.564301	0.894377
	replicate #2	0.007816	0.840673	0.387427	0.762711
	replicate #3	0.011984	1.13764	0.311229	0.902684
	Tukey's multiple comparisons test
		Mean Diff.	95.00% CI of diff.	Significant?	Summary	Adjusted P Value
	pYX015 vs. AcGFP	-0.9905	-1.269 to -0.7119	Yes	****	<0.0001
	pYX015 vs. ALKBH5	-0.4115	-0.6901 to -0.1328	Yes	**	0.0065
	pYX015 vs. H204A	-0.8438	-1.122 to -0.5651	Yes	****	<0.0001
	AcGFP vs. ALKBH5	0.579	0.3004 to 0.8577	Yes	***	0.0007
	AcGFP vs. H204A	0.1467	-0.1319 to 0.4254	No	ns	0.3892
	ALKBH5 vs. H204A	-0.4323	-0.7109 to -0.1536	Yes	**	0.0048
Fig. S1H		siCtrl	siMETTL3	siALKBH5	siFTO
	replicate #1	0.839693	0.229723	1.63362	0.818116
	replicate #2	0.967269	0.282568	1.83751	0.783087
	replicate #3	1.14851	0.386779	3.29038	1.36852
	replicate #4	1.13154	0.314439	2.49628	1.15213
	replicate #5	0.912988	0.278901	2.33225	1.14722
	Dunnett's multiple comparisons test	Mean Diff.	95.00% CI of diff.	Significant?	Summary	Adjusted P Value
	siCtrl vs. siMETTL3	0.7015	0.1203 to 1.283	Yes	*	0.0171
	siCtrl vs. siALKBH5	-1.318	-1.899 to -0.7368	Yes	****	0.0001
	siCtrl vs. siFTO	-0.05381	-0.635 to 0.5274	No	ns	0.9901

## Sheet: Figure S2.
Fig. S2A		replicate #1	replicate #2
	siCtrl	0.926449	1.07355
	siMETTL3	0.944042	1.16416
	siALKBH5	0.783619	1.2257
	siFTO	0.634043	1.07489
Fig. S2B		replicate #1	replicate #2
	Mock	0	0
pL1Hs	AcGFP	0.851771	1.14823
	ALKBH5	0.959758	1.06236
	ALKBH5 H204A	0.865637	1.19009
	FTO	0.737233	1.13424

## Sheet: Figure S3.
Fig. S3A		HPRT1	CREBBP	L1
	replicate# 1	0.006533	0.905619	0.299449
	replicate# 2	0.02112	1.03321	0.385692
	replicate# 3	0.010515	0.72654	0.305019
	Unpaired t test
		HPRT1 vs L1	HPRT1 vs CREBBP
	P value	0.0004	0.0006
	P value summary	***	***
	Significantly different (P < 0.05)?	Yes	Yes
	One- or two-tailed P value?	Two-tailed	Two-tailed
	t, df	t=11.25 df=4	t=9.834 df=4

## Sheet: Figure S5.
	Fig. S5A
		pL1Hs	pL1 A332T	pL1 A495T	pL1 A600T
	replicate #1	1.16683	0.75217	1.04629	0.84378
	replicate #2	0.781099	0.607522	0.99325	1.09933
	replicate #3	1.08968	0.732883	0.679846	0.636451
	replicate #4	0.863067	0.549662	0.612343	0.689489
	replicate #5	1.09933	0.491803	0.472517	0.703954
	Dunnett's multiple comparisons test
		Mean Diff.	95.00% CI of diff.	Significant?	Summary	Adjusted P Value
	L1Hs vs. A332T	0.3732	0.06899 to 0.6774	Yes	*	0.0154
	L1Hs vs. A495T	0.2392	-0.06505 to 0.5434	No	ns	0.1403
	L1Hs vs. A600T	0.2054	-0.0988 to 0.5096	No	ns	0.2282
	Fig. S5C
			replicate #1	replicate #2
		pL1Hs	83.3	88.8
		pL1 m6A mut	83.8	91.63
	Fig. S5D				Unpaired t test
		pYX014 L1Hs	pYX014 L1 m6A mut		P value	0.0004
	replicate #1	1.07761	0.546082		P value summary	***
	replicate #2	0.979784	0.466517		Significantly different (P < 0.05)?	Yes
	replicate #3	0.942603	0.508148		One- or two-tailed P value?	Two-tailed
					t, df	t=10.64 df=4
	Fig. S5E		replicate #1	replicate #2	replicate #3
		SON	0.950487	0.87941	0.888129
		CREBBP	0.980492	1.12233	0.850973
		L1 mRNA	0.622368	0.552269	0.46
	Tukey's multiple comparisons test	Mean Diff.	95.00% CI of diff.	Significant?	Summary	Adjusted P Value
	SON vs. CREBBP	-0.07859	-0.3143 to 0.1571	No	ns	0.5906
	SON vs. L1 mRNA	0.3611	0.1254 to 0.5968	Yes	**	0.0079
	CREBBP vs. L1 mRNA	0.4397	0.204 to 0.6754	Yes	**	0.003
	Fig. S5H			replicate #1	replicate #2
		pL1Hs	siCtrl	95.15	85.7
			siALKBH5	95.23	86.7
		pL1 m6A mut	siCtrl	96.43	86.6
			siALKBH5	95.33	87.8

[truncated: 5 more sheets: Figure S6., Figure S7., Figure S8., Figure S9., Figure S11.]
